# Supplementary material for: Pathway Based Analysis of Genes and Interactions Influencing Porcine Testis Samples from Boars with Divergent Androstenone Content in Back Fat
Source: PLoS One. 2014 Mar 10;9(3):e91077. doi: 10.1371/journal.pone.0091077 (PMC3948775; doi:10.1371/journal.pone.0091077)
Supplement: File S1 — Significant interaction network. Cytoscape (.xgmml) file containing the significant interactions visualized as a network along with additional information such as LA and HA correlation coefficients, raw read counts for each gene, empirical p-value and correlation type for each interaction, generated using Cytoscape version 2.8.2. To visualize the network, please download and install Cytoscape (http://www.cytoscape.org/last accessed November 4, 2013) and import the .xgmml file by: File → Import → Network (Multiple file types). Additional information on importing files is given in (http://wiki.cytoscape.org/GettingStarted last accessed November 4, 2013). (XGMML) [file pone.0091077.s003.xgmml]

<?xml version="1.0" encoding="UTF-8" standalone="yes"?>
<graph label="Significant interactions network" xmlns:dc="http://purl.org/dc/elements/1.1/" xmlns:xlink="http://www.w3.org/1999/xlink" xmlns:rdf="http://www.w3.org/1999/02/22-rdf-syntax-ns#" xmlns:cy="http://www.cytoscape.org" xmlns="http://www.cs.rpi.edu/XGMML"  directed="1">
  <att name="documentVersion" value="1.1"/>
  <att name="networkMetadata">
    <rdf:RDF>
      <rdf:Description rdf:about="http://www.cytoscape.org/">
        <dc:type>Protein-Protein Interaction</dc:type>
        <dc:description>N/A</dc:description>
        <dc:identifier>N/A</dc:identifier>
        <dc:date>2013-12-04 11:51:09</dc:date>
        <dc:title>Significant interactions network</dc:title>
        <dc:source>http://www.cytoscape.org/</dc:source>
        <dc:format>Cytoscape-XGMML</dc:format>
      </rdf:Description>
    </rdf:RDF>
  </att>
  <att type="string" name="backgroundColor" value="#ffffff"/>
  <att type="real" name="GRAPH_VIEW_ZOOM" value="0.5895813768625673"/>
  <att type="real" name="GRAPH_VIEW_CENTER_X" value="1795.4322834014893"/>
  <att type="real" name="GRAPH_VIEW_CENTER_Y" value="3758.1946411132812"/>
  <att type="boolean" name="NODE_SIZE_LOCKED" value="true"/>
  <att type="string" name="__layoutAlgorithm" value="force-directed" cy:hidden="true"/>
  <node label="100624971" id="-826">
    <att type="integer" name="HA.A10" value="59"/>
    <att type="integer" name="HA.A6" value="129"/>
    <att type="integer" name="HA.A7" value="120"/>
    <att type="integer" name="HA.A8" value="50"/>
    <att type="integer" name="HA.A9" value="38"/>
    <att type="integer" name="LA.A1" value="49"/>
    <att type="integer" name="LA.A2" value="34"/>
    <att type="integer" name="LA.A3" value="124"/>
    <att type="integer" name="LA.A4" value="98"/>
    <att type="integer" name="LA.A5" value="72"/>
    <att type="string" name="canonicalName" value="100624971"/>
    <att type="string" name="geneName" value="PIAS4"/>
    <att type="string" name="id" value="100624971"/>
    <att type="string" name="vizmap:11-5-2013-androCorSig_meanRCPruned_csv NODE_LABEL" value="PIAS4"/>
    <att type="string" name="vizmap:11-5-2013-androCorSig_meanRCPruned_csv NODE_SIZE" value="40.0"/>
    <graphics type="ELLIPSE" h="40.0" w="40.0" x="858.230712890625" y="6378.82470703125" fill="#ccccff" width="1" outline="#666666" cy:nodeTransparency="1.0" cy:nodeLabelFont="Default-0-12" cy:nodeLabel="PIAS4" cy:borderLineType="solid"/>
  </node>
  <node label="397261" id="-825">
    <att type="integer" name="HA.A10" value="3385"/>
    <att type="integer" name="HA.A6" value="4434"/>
    <att type="integer" name="HA.A7" value="5875"/>
    <att type="integer" name="HA.A8" value="2751"/>
    <att type="integer" name="HA.A9" value="3026"/>
    <att type="integer" name="LA.A1" value="2767"/>
    <att type="integer" name="LA.A2" value="884"/>
    <att type="integer" name="LA.A3" value="6083"/>
    <att type="integer" name="LA.A4" value="4731"/>
    <att type="integer" name="LA.A5" value="2764"/>
    <att type="string" name="canonicalName" value="397261"/>
    <att type="string" name="geneName" value="STAT4"/>
    <att type="string" name="id" value="397261"/>
    <att type="string" name="vizmap:11-5-2013-androCorSig_meanRCPruned_csv NODE_LABEL" value="STAT4"/>
    <att type="string" name="vizmap:11-5-2013-androCorSig_meanRCPruned_csv NODE_SIZE" value="40.0"/>
    <graphics type="ELLIPSE" h="40.0" w="40.0" x="855.28173828125" y="6486.54833984375" fill="#ccccff" width="1" outline="#666666" cy:nodeTransparency="1.0" cy:nodeLabelFont="Default-0-12" cy:nodeLabel="STAT4" cy:borderLineType="solid"/>
  </node>
  <node label="100524481" id="-824">
    <att type="integer" name="HA.A10" value="2640"/>
    <att type="integer" name="HA.A6" value="6386"/>
    <att type="integer" name="HA.A7" value="6542"/>
    <att type="integer" name="HA.A8" value="2424"/>
    <att type="integer" name="HA.A9" value="2333"/>
    <att type="integer" name="LA.A1" value="2189"/>
    <att type="integer" name="LA.A2" value="1458"/>
    <att type="integer" name="LA.A3" value="5075"/>
    <att type="integer" name="LA.A4" value="4071"/>
    <att type="integer" name="LA.A5" value="6080"/>
    <att type="string" name="canonicalName" value="100524481"/>
    <att type="string" name="geneName" value="LOC100524481"/>
    <att type="string" name="id" value="100524481"/>
    <att type="string" name="vizmap:11-5-2013-androCorSig_meanRCPruned_csv NODE_LABEL" value="LOC100524481"/>
    <att type="string" name="vizmap:11-5-2013-androCorSig_meanRCPruned_csv NODE_SIZE" value="40.0"/>
    <graphics type="ELLIPSE" h="40.0" w="40.0" x="755.28173828125" y="6378.82470703125" fill="#ccccff" width="1" outline="#666666" cy:nodeTransparency="1.0" cy:nodeLabelFont="Default-0-12" cy:nodeLabel="LOC100524481" cy:borderLineType="solid"/>
  </node>
  <node label="100625582" id="-823">
    <att type="integer" name="HA.A10" value="89"/>
    <att type="integer" name="HA.A6" value="284"/>
    <att type="integer" name="HA.A7" value="145"/>
    <att type="integer" name="HA.A8" value="66"/>
    <att type="integer" name="HA.A9" value="66"/>
    <att type="integer" name="LA.A1" value="97"/>
    <att type="integer" name="LA.A2" value="85"/>
    <att type="integer" name="LA.A3" value="163"/>
    <att type="integer" name="LA.A4" value="167"/>
    <att type="integer" name="LA.A5" value="77"/>
    <att type="string" name="canonicalName" value="100625582"/>
    <att type="string" name="geneName" value="LOC100625582"/>
    <att type="string" name="id" value="100625582"/>
    <att type="string" name="vizmap:11-5-2013-androCorSig_meanRCPruned_csv NODE_LABEL" value="LOC100625582"/>
    <att type="string" name="vizmap:11-5-2013-androCorSig_meanRCPruned_csv NODE_SIZE" value="40.0"/>
    <graphics type="ELLIPSE" h="40.0" w="40.0" x="752.9601440429688" y="6486.56396484375" fill="#ccccff" width="1" outline="#666666" cy:nodeTransparency="1.0" cy:nodeLabelFont="Default-0-12" cy:nodeLabel="LOC100625582" cy:borderLineType="solid"/>
  </node>
  <node label="100525664" id="-822">
    <att type="integer" name="HA.A10" value="196"/>
    <att type="integer" name="HA.A6" value="586"/>
    <att type="integer" name="HA.A7" value="599"/>
    <att type="integer" name="HA.A8" value="233"/>
    <att type="integer" name="HA.A9" value="177"/>
    <att type="integer" name="LA.A1" value="206"/>
    <att type="integer" name="LA.A2" value="187"/>
    <att type="integer" name="LA.A3" value="675"/>
    <att type="integer" name="LA.A4" value="428"/>
    <att type="integer" name="LA.A5" value="258"/>
    <att type="string" name="canonicalName" value="100525664"/>
    <att type="string" name="geneName" value="SYNJ1"/>
    <att type="string" name="id" value="100525664"/>
    <att type="string" name="vizmap:11-5-2013-androCorSig_meanRCPruned_csv NODE_LABEL" value="SYNJ1"/>
    <att type="string" name="vizmap:11-5-2013-androCorSig_meanRCPruned_csv NODE_SIZE" value="40.0"/>
    <graphics type="ELLIPSE" h="40.0" w="40.0" x="1831.794921875" y="2990.835693359375" fill="#ccccff" width="1" outline="#666666" cy:nodeTransparency="1.0" cy:nodeLabelFont="Default-0-12" cy:nodeLabel="SYNJ1" cy:borderLineType="solid"/>
  </node>
  <node label="100157641" id="-821">
    <att type="integer" name="HA.A10" value="31"/>
    <att type="integer" name="HA.A6" value="80"/>
    <att type="integer" name="HA.A7" value="80"/>
    <att type="integer" name="HA.A8" value="35"/>
    <att type="integer" name="HA.A9" value="27"/>
    <att type="integer" name="LA.A1" value="31"/>
    <att type="integer" name="LA.A2" value="30"/>
    <att type="integer" name="LA.A3" value="56"/>
    <att type="integer" name="LA.A4" value="51"/>
    <att type="integer" name="LA.A5" value="51"/>
    <att type="string" name="canonicalName" value="100157641"/>
    <att type="string" name="geneName" value="PLCB2"/>
    <att type="string" name="id" value="100157641"/>
    <att type="string" name="vizmap:11-5-2013-androCorSig_meanRCPruned_csv NODE_LABEL" value="PLCB2"/>
    <att type="string" name="vizmap:11-5-2013-androCorSig_meanRCPruned_csv NODE_SIZE" value="40.0"/>
    <graphics type="ELLIPSE" h="40.0" w="40.0" x="1927.102294921875" y="2958.46728515625" fill="#ccccff" width="1" outline="#666666" cy:nodeTransparency="1.0" cy:nodeLabelFont="Default-0-12" cy:nodeLabel="PLCB2" cy:borderLineType="solid"/>
  </node>
  <node label="100622663" id="-820">
    <att type="integer" name="HA.A10" value="26"/>
    <att type="integer" name="HA.A6" value="99"/>
    <att type="integer" name="HA.A7" value="73"/>
    <att type="integer" name="HA.A8" value="22"/>
    <att type="integer" name="HA.A9" value="14"/>
    <att type="integer" name="LA.A1" value="32"/>
    <att type="integer" name="LA.A2" value="35"/>
    <att type="integer" name="LA.A3" value="42"/>
    <att type="integer" name="LA.A4" value="54"/>
    <att type="integer" name="LA.A5" value="58"/>
    <att type="string" name="canonicalName" value="100622663"/>
    <att type="string" name="geneName" value="PIK3CB"/>
    <att type="string" name="id" value="100622663"/>
    <att type="string" name="vizmap:11-5-2013-androCorSig_meanRCPruned_csv NODE_LABEL" value="PIK3CB"/>
    <att type="string" name="vizmap:11-5-2013-androCorSig_meanRCPruned_csv NODE_SIZE" value="40.0"/>
    <graphics type="ELLIPSE" h="40.0" w="40.0" x="1699.8795166015625" y="2812.1865234375" fill="#ccccff" width="1" outline="#666666" cy:nodeTransparency="1.0" cy:nodeLabelFont="Default-0-12" cy:nodeLabel="PIK3CB" cy:borderLineType="solid"/>
  </node>
  <node label="100518131" id="-819">
    <att type="integer" name="HA.A10" value="84"/>
    <att type="integer" name="HA.A6" value="206"/>
    <att type="integer" name="HA.A7" value="231"/>
    <att type="integer" name="HA.A8" value="94"/>
    <att type="integer" name="HA.A9" value="113"/>
    <att type="integer" name="LA.A1" value="101"/>
    <att type="integer" name="LA.A2" value="84"/>
    <att type="integer" name="LA.A3" value="184"/>
    <att type="integer" name="LA.A4" value="187"/>
    <att type="integer" name="LA.A5" value="157"/>
    <att type="string" name="canonicalName" value="100518131"/>
    <att type="string" name="geneName" value="PIK3CD"/>
    <att type="string" name="id" value="100518131"/>
    <att type="string" name="vizmap:11-5-2013-androCorSig_meanRCPruned_csv NODE_LABEL" value="PIK3CD"/>
    <att type="string" name="vizmap:11-5-2013-androCorSig_meanRCPruned_csv NODE_SIZE" value="40.0"/>
    <graphics type="ELLIPSE" h="40.0" w="40.0" x="1626.5703125" y="3144.496337890625" fill="#ccccff" width="1" outline="#666666" cy:nodeTransparency="1.0" cy:nodeLabelFont="Default-0-12" cy:nodeLabel="PIK3CD" cy:borderLineType="solid"/>
  </node>
  <node label="100512501" id="-818">
    <att type="integer" name="HA.A10" value="165"/>
    <att type="integer" name="HA.A6" value="318"/>
    <att type="integer" name="HA.A7" value="278"/>
    <att type="integer" name="HA.A8" value="86"/>
    <att type="integer" name="HA.A9" value="82"/>
    <att type="integer" name="LA.A1" value="154"/>
    <att type="integer" name="LA.A2" value="125"/>
    <att type="integer" name="LA.A3" value="189"/>
    <att type="integer" name="LA.A4" value="343"/>
    <att type="integer" name="LA.A5" value="260"/>
    <att type="string" name="canonicalName" value="100512501"/>
    <att type="string" name="geneName" value="INPP5A"/>
    <att type="string" name="id" value="100512501"/>
    <att type="string" name="vizmap:11-5-2013-androCorSig_meanRCPruned_csv NODE_LABEL" value="INPP5A"/>
    <att type="string" name="vizmap:11-5-2013-androCorSig_meanRCPruned_csv NODE_SIZE" value="40.0"/>
    <graphics type="ELLIPSE" h="40.0" w="40.0" x="3075.680419921875" y="4702.29443359375" fill="#ccccff" width="1" outline="#666666" cy:nodeTransparency="1.0" cy:nodeLabelFont="Default-0-12" cy:nodeLabel="INPP5A" cy:borderLineType="solid"/>
  </node>
  <node label="397454" id="-817">
    <att type="integer" name="HA.A10" value="216"/>
    <att type="integer" name="HA.A6" value="480"/>
    <att type="integer" name="HA.A7" value="418"/>
    <att type="integer" name="HA.A8" value="195"/>
    <att type="integer" name="HA.A9" value="174"/>
    <att type="integer" name="LA.A1" value="146"/>
    <att type="integer" name="LA.A2" value="189"/>
    <att type="integer" name="LA.A3" value="610"/>
    <att type="integer" name="LA.A4" value="290"/>
    <att type="integer" name="LA.A5" value="237"/>
    <att type="string" name="canonicalName" value="397454"/>
    <att type="string" name="geneName" value="ITPR1"/>
    <att type="string" name="id" value="397454"/>
    <att type="string" name="vizmap:11-5-2013-androCorSig_meanRCPruned_csv NODE_LABEL" value="ITPR1"/>
    <att type="string" name="vizmap:11-5-2013-androCorSig_meanRCPruned_csv NODE_SIZE" value="40.0"/>
    <graphics type="ELLIPSE" h="40.0" w="40.0" x="3028.217041015625" y="4601.50634765625" fill="#ccccff" width="1" outline="#666666" cy:nodeTransparency="1.0" cy:nodeLabelFont="Default-0-12" cy:nodeLabel="ITPR1" cy:borderLineType="solid"/>
  </node>
  <node label="100517450" id="-816">
    <att type="integer" name="HA.A10" value="484"/>
    <att type="integer" name="HA.A6" value="1255"/>
    <att type="integer" name="HA.A7" value="1401"/>
    <att type="integer" name="HA.A8" value="612"/>
    <att type="integer" name="HA.A9" value="472"/>
    <att type="integer" name="LA.A1" value="629"/>
    <att type="integer" name="LA.A2" value="655"/>
    <att type="integer" name="LA.A3" value="1297"/>
    <att type="integer" name="LA.A4" value="1200"/>
    <att type="integer" name="LA.A5" value="836"/>
    <att type="string" name="canonicalName" value="100517450"/>
    <att type="string" name="geneName" value="LOC100517450"/>
    <att type="string" name="id" value="100517450"/>
    <att type="string" name="vizmap:11-5-2013-androCorSig_meanRCPruned_csv NODE_LABEL" value="LOC100517450"/>
    <att type="string" name="vizmap:11-5-2013-androCorSig_meanRCPruned_csv NODE_SIZE" value="40.0"/>
    <graphics type="ELLIPSE" h="40.0" w="40.0" x="742.56298828125" y="3342.730224609375" fill="#ccccff" width="1" outline="#666666" cy:nodeTransparency="1.0" cy:nodeLabelFont="Default-0-12" cy:nodeLabel="LOC100517450" cy:borderLineType="solid"/>
  </node>
  <node label="100142626" id="-815">
    <att type="integer" name="HA.A10" value="431"/>
    <att type="integer" name="HA.A6" value="1554"/>
    <att type="integer" name="HA.A7" value="979"/>
    <att type="integer" name="HA.A8" value="317"/>
    <att type="integer" name="HA.A9" value="223"/>
    <att type="integer" name="LA.A1" value="465"/>
    <att type="integer" name="LA.A2" value="510"/>
    <att type="integer" name="LA.A3" value="862"/>
    <att type="integer" name="LA.A4" value="734"/>
    <att type="integer" name="LA.A5" value="624"/>
    <att type="string" name="canonicalName" value="100142626"/>
    <att type="string" name="geneName" value="NME1"/>
    <att type="string" name="id" value="100142626"/>
    <att type="string" name="vizmap:11-5-2013-androCorSig_meanRCPruned_csv NODE_LABEL" value="NME1"/>
    <att type="string" name="vizmap:11-5-2013-androCorSig_meanRCPruned_csv NODE_SIZE" value="40.0"/>
    <graphics type="ELLIPSE" h="40.0" w="40.0" x="904.0507202148438" y="3410.2998046875" fill="#ccccff" width="1" outline="#666666" cy:nodeTransparency="1.0" cy:nodeLabelFont="Default-0-12" cy:nodeLabel="NME1" cy:borderLineType="solid"/>
  </node>
  <node label="397184" id="-814">
    <att type="integer" name="HA.A10" value="163"/>
    <att type="integer" name="HA.A6" value="308"/>
    <att type="integer" name="HA.A7" value="452"/>
    <att type="integer" name="HA.A8" value="142"/>
    <att type="integer" name="HA.A9" value="165"/>
    <att type="integer" name="LA.A1" value="182"/>
    <att type="integer" name="LA.A2" value="108"/>
    <att type="integer" name="LA.A3" value="399"/>
    <att type="integer" name="LA.A4" value="338"/>
    <att type="integer" name="LA.A5" value="316"/>
    <att type="string" name="canonicalName" value="397184"/>
    <att type="string" name="geneName" value="PRKCA"/>
    <att type="string" name="id" value="397184"/>
    <att type="string" name="vizmap:11-5-2013-androCorSig_meanRCPruned_csv NODE_LABEL" value="PRKCA"/>
    <att type="string" name="vizmap:11-5-2013-androCorSig_meanRCPruned_csv NODE_SIZE" value="40.0"/>
    <graphics type="ELLIPSE" h="40.0" w="40.0" x="1370.37060546875" y="3297.25244140625" fill="#ccccff" width="1" outline="#666666" cy:nodeTransparency="1.0" cy:nodeLabelFont="Default-0-12" cy:nodeLabel="PRKCA" cy:borderLineType="solid"/>
  </node>
  <node label="100522926" id="-813">
    <att type="integer" name="HA.A10" value="22211"/>
    <att type="integer" name="HA.A6" value="48418"/>
    <att type="integer" name="HA.A7" value="58675"/>
    <att type="integer" name="HA.A8" value="20929"/>
    <att type="integer" name="HA.A9" value="13003"/>
    <att type="integer" name="LA.A1" value="26290"/>
    <att type="integer" name="LA.A2" value="19102"/>
    <att type="integer" name="LA.A3" value="56191"/>
    <att type="integer" name="LA.A4" value="50192"/>
    <att type="integer" name="LA.A5" value="44140"/>
    <att type="string" name="canonicalName" value="100522926"/>
    <att type="string" name="geneName" value="LOC100522926"/>
    <att type="string" name="id" value="100522926"/>
    <att type="string" name="vizmap:11-5-2013-androCorSig_meanRCPruned_csv NODE_LABEL" value="LOC100522926"/>
    <att type="string" name="vizmap:11-5-2013-androCorSig_meanRCPruned_csv NODE_SIZE" value="40.0"/>
    <graphics type="ELLIPSE" h="40.0" w="40.0" x="1514.75341796875" y="3452.753173828125" fill="#ccccff" width="1" outline="#666666" cy:nodeTransparency="1.0" cy:nodeLabelFont="Default-0-12" cy:nodeLabel="LOC100522926" cy:borderLineType="solid"/>
  </node>
  <node label="100517006" id="-812">
    <att type="integer" name="HA.A10" value="61"/>
    <att type="integer" name="HA.A6" value="47"/>
    <att type="integer" name="HA.A7" value="66"/>
    <att type="integer" name="HA.A8" value="20"/>
    <att type="integer" name="HA.A9" value="6"/>
    <att type="integer" name="LA.A1" value="29"/>
    <att type="integer" name="LA.A2" value="8"/>
    <att type="integer" name="LA.A3" value="53"/>
    <att type="integer" name="LA.A4" value="59"/>
    <att type="integer" name="LA.A5" value="42"/>
    <att type="string" name="canonicalName" value="100517006"/>
    <att type="string" name="geneName" value="LOC100517006"/>
    <att type="string" name="id" value="100517006"/>
    <att type="string" name="vizmap:11-5-2013-androCorSig_meanRCPruned_csv NODE_LABEL" value="LOC100517006"/>
    <att type="string" name="vizmap:11-5-2013-androCorSig_meanRCPruned_csv NODE_SIZE" value="40.0"/>
    <graphics type="ELLIPSE" h="40.0" w="40.0" x="1298.7841796875" y="3422.59130859375" fill="#ccccff" width="1" outline="#666666" cy:nodeTransparency="1.0" cy:nodeLabelFont="Default-0-12" cy:nodeLabel="LOC100517006" cy:borderLineType="solid"/>
  </node>
  <node label="100157949" id="-811">
    <att type="integer" name="HA.A10" value="95"/>
    <att type="integer" name="HA.A6" value="135"/>
    <att type="integer" name="HA.A7" value="268"/>
    <att type="integer" name="HA.A8" value="159"/>
    <att type="integer" name="HA.A9" value="93"/>
    <att type="integer" name="LA.A1" value="129"/>
    <att type="integer" name="LA.A2" value="146"/>
    <att type="integer" name="LA.A3" value="250"/>
    <att type="integer" name="LA.A4" value="225"/>
    <att type="integer" name="LA.A5" value="153"/>
    <att type="string" name="canonicalName" value="100157949"/>
    <att type="string" name="geneName" value="LOC100157949"/>
    <att type="string" name="id" value="100157949"/>
    <att type="string" name="vizmap:11-5-2013-androCorSig_meanRCPruned_csv NODE_LABEL" value="LOC100157949"/>
    <att type="string" name="vizmap:11-5-2013-androCorSig_meanRCPruned_csv NODE_SIZE" value="40.0"/>
    <graphics type="ELLIPSE" h="40.0" w="40.0" x="1371.73974609375" y="3200.94384765625" fill="#ccccff" width="1" outline="#666666" cy:nodeTransparency="1.0" cy:nodeLabelFont="Default-0-12" cy:nodeLabel="LOC100157949" cy:borderLineType="solid"/>
  </node>
  <node label="100522979" id="-810">
    <att type="integer" name="HA.A10" value="25"/>
    <att type="integer" name="HA.A6" value="46"/>
    <att type="integer" name="HA.A7" value="43"/>
    <att type="integer" name="HA.A8" value="24"/>
    <att type="integer" name="HA.A9" value="18"/>
    <att type="integer" name="LA.A1" value="23"/>
    <att type="integer" name="LA.A2" value="11"/>
    <att type="integer" name="LA.A3" value="61"/>
    <att type="integer" name="LA.A4" value="38"/>
    <att type="integer" name="LA.A5" value="40"/>
    <att type="string" name="canonicalName" value="100522979"/>
    <att type="string" name="geneName" value="LOC100522979"/>
    <att type="string" name="id" value="100522979"/>
    <att type="string" name="vizmap:11-5-2013-androCorSig_meanRCPruned_csv NODE_LABEL" value="LOC100522979"/>
    <att type="string" name="vizmap:11-5-2013-androCorSig_meanRCPruned_csv NODE_SIZE" value="40.0"/>
    <graphics type="ELLIPSE" h="40.0" w="40.0" x="1247.853515625" y="3243.114501953125" fill="#ccccff" width="1" outline="#666666" cy:nodeTransparency="1.0" cy:nodeLabelFont="Default-0-12" cy:nodeLabel="LOC100522979" cy:borderLineType="solid"/>
  </node>
  <node label="397656" id="-809">
    <att type="integer" name="HA.A10" value="174"/>
    <att type="integer" name="HA.A6" value="301"/>
    <att type="integer" name="HA.A7" value="465"/>
    <att type="integer" name="HA.A8" value="170"/>
    <att type="integer" name="HA.A9" value="133"/>
    <att type="integer" name="LA.A1" value="165"/>
    <att type="integer" name="LA.A2" value="153"/>
    <att type="integer" name="LA.A3" value="387"/>
    <att type="integer" name="LA.A4" value="328"/>
    <att type="integer" name="LA.A5" value="243"/>
    <att type="string" name="canonicalName" value="397656"/>
    <att type="string" name="geneName" value="PPP2CA"/>
    <att type="string" name="id" value="397656"/>
    <att type="string" name="vizmap:11-5-2013-androCorSig_meanRCPruned_csv NODE_LABEL" value="PPP2CA"/>
    <att type="string" name="vizmap:11-5-2013-androCorSig_meanRCPruned_csv NODE_SIZE" value="40.0"/>
    <graphics type="ELLIPSE" h="40.0" w="40.0" x="1409.38916015625" y="3594.86279296875" fill="#ccccff" width="1" outline="#666666" cy:nodeTransparency="1.0" cy:nodeLabelFont="Default-0-12" cy:nodeLabel="PPP2CA" cy:borderLineType="solid"/>
  </node>
  <node label="100518251" id="-808">
    <att type="integer" name="HA.A10" value="106"/>
    <att type="integer" name="HA.A6" value="378"/>
    <att type="integer" name="HA.A7" value="241"/>
    <att type="integer" name="HA.A8" value="80"/>
    <att type="integer" name="HA.A9" value="80"/>
    <att type="integer" name="LA.A1" value="110"/>
    <att type="integer" name="LA.A2" value="173"/>
    <att type="integer" name="LA.A3" value="234"/>
    <att type="integer" name="LA.A4" value="234"/>
    <att type="integer" name="LA.A5" value="110"/>
    <att type="string" name="canonicalName" value="100518251"/>
    <att type="string" name="geneName" value="LOC100518251"/>
    <att type="string" name="id" value="100518251"/>
    <att type="string" name="vizmap:11-5-2013-androCorSig_meanRCPruned_csv NODE_LABEL" value="LOC100518251"/>
    <att type="string" name="vizmap:11-5-2013-androCorSig_meanRCPruned_csv NODE_SIZE" value="40.0"/>
    <graphics type="ELLIPSE" h="40.0" w="40.0" x="1519.2578125" y="3179.139892578125" fill="#ccccff" width="1" outline="#666666" cy:nodeTransparency="1.0" cy:nodeLabelFont="Default-0-12" cy:nodeLabel="LOC100518251" cy:borderLineType="solid"/>
  </node>
  <node label="100154035" id="-807">
    <att type="integer" name="HA.A10" value="109"/>
    <att type="integer" name="HA.A6" value="142"/>
    <att type="integer" name="HA.A7" value="272"/>
    <att type="integer" name="HA.A8" value="110"/>
    <att type="integer" name="HA.A9" value="79"/>
    <att type="integer" name="LA.A1" value="82"/>
    <att type="integer" name="LA.A2" value="121"/>
    <att type="integer" name="LA.A3" value="227"/>
    <att type="integer" name="LA.A4" value="179"/>
    <att type="integer" name="LA.A5" value="219"/>
    <att type="string" name="canonicalName" value="100154035"/>
    <att type="string" name="geneName" value="POLR3D"/>
    <att type="string" name="id" value="100154035"/>
    <att type="string" name="vizmap:11-5-2013-androCorSig_meanRCPruned_csv NODE_LABEL" value="POLR3D"/>
    <att type="string" name="vizmap:11-5-2013-androCorSig_meanRCPruned_csv NODE_SIZE" value="40.0"/>
    <graphics type="ELLIPSE" h="40.0" w="40.0" x="984.6008911132812" y="3212.573974609375" fill="#ccccff" width="1" outline="#666666" cy:nodeTransparency="1.0" cy:nodeLabelFont="Default-0-12" cy:nodeLabel="POLR3D" cy:borderLineType="solid"/>
  </node>
  <node label="100520595" id="-806">
    <att type="integer" name="HA.A10" value="217"/>
    <att type="integer" name="HA.A6" value="337"/>
    <att type="integer" name="HA.A7" value="429"/>
    <att type="integer" name="HA.A8" value="236"/>
    <att type="integer" name="HA.A9" value="202"/>
    <att type="integer" name="LA.A1" value="169"/>
    <att type="integer" name="LA.A2" value="123"/>
    <att type="integer" name="LA.A3" value="446"/>
    <att type="integer" name="LA.A4" value="383"/>
    <att type="integer" name="LA.A5" value="203"/>
    <att type="string" name="canonicalName" value="100520595"/>
    <att type="string" name="geneName" value="LOC100520595"/>
    <att type="string" name="id" value="100520595"/>
    <att type="string" name="vizmap:11-5-2013-androCorSig_meanRCPruned_csv NODE_LABEL" value="LOC100520595"/>
    <att type="string" name="vizmap:11-5-2013-androCorSig_meanRCPruned_csv NODE_SIZE" value="40.0"/>
    <graphics type="ELLIPSE" h="40.0" w="40.0" x="1079.482666015625" y="3288.311767578125" fill="#ccccff" width="1" outline="#666666" cy:nodeTransparency="1.0" cy:nodeLabelFont="Default-0-12" cy:nodeLabel="LOC100520595" cy:borderLineType="solid"/>
  </node>
  <node label="553100" id="-805">
    <att type="integer" name="HA.A10" value="75"/>
    <att type="integer" name="HA.A6" value="120"/>
    <att type="integer" name="HA.A7" value="126"/>
    <att type="integer" name="HA.A8" value="59"/>
    <att type="integer" name="HA.A9" value="23"/>
    <att type="integer" name="LA.A1" value="43"/>
    <att type="integer" name="LA.A2" value="70"/>
    <att type="integer" name="LA.A3" value="143"/>
    <att type="integer" name="LA.A4" value="135"/>
    <att type="integer" name="LA.A5" value="71"/>
    <att type="string" name="canonicalName" value="553100"/>
    <att type="string" name="geneName" value="GUCY1A3"/>
    <att type="string" name="id" value="553100"/>
    <att type="string" name="vizmap:11-5-2013-androCorSig_meanRCPruned_csv NODE_LABEL" value="GUCY1A3"/>
    <att type="string" name="vizmap:11-5-2013-androCorSig_meanRCPruned_csv NODE_SIZE" value="40.0"/>
    <graphics type="ELLIPSE" h="40.0" w="40.0" x="756.3888549804688" y="3165.43359375" fill="#ccccff" width="1" outline="#666666" cy:nodeTransparency="1.0" cy:nodeLabelFont="Default-0-12" cy:nodeLabel="GUCY1A3" cy:borderLineType="solid"/>
  </node>
  <node label="397577" id="-804">
    <att type="integer" name="HA.A10" value="653"/>
    <att type="integer" name="HA.A6" value="984"/>
    <att type="integer" name="HA.A7" value="1702"/>
    <att type="integer" name="HA.A8" value="677"/>
    <att type="integer" name="HA.A9" value="573"/>
    <att type="integer" name="LA.A1" value="790"/>
    <att type="integer" name="LA.A2" value="610"/>
    <att type="integer" name="LA.A3" value="1764"/>
    <att type="integer" name="LA.A4" value="1435"/>
    <att type="integer" name="LA.A5" value="1138"/>
    <att type="string" name="canonicalName" value="397577"/>
    <att type="string" name="geneName" value="NUDT2"/>
    <att type="string" name="id" value="397577"/>
    <att type="string" name="vizmap:11-5-2013-androCorSig_meanRCPruned_csv NODE_LABEL" value="NUDT2"/>
    <att type="string" name="vizmap:11-5-2013-androCorSig_meanRCPruned_csv NODE_SIZE" value="40.0"/>
    <graphics type="ELLIPSE" h="40.0" w="40.0" x="860.2567749023438" y="3311.508544921875" fill="#ccccff" width="1" outline="#666666" cy:nodeTransparency="1.0" cy:nodeLabelFont="Default-0-12" cy:nodeLabel="NUDT2" cy:borderLineType="solid"/>
  </node>
  <node label="100621441" id="-803">
    <att type="integer" name="HA.A10" value="210"/>
    <att type="integer" name="HA.A6" value="400"/>
    <att type="integer" name="HA.A7" value="318"/>
    <att type="integer" name="HA.A8" value="182"/>
    <att type="integer" name="HA.A9" value="137"/>
    <att type="integer" name="LA.A1" value="249"/>
    <att type="integer" name="LA.A2" value="98"/>
    <att type="integer" name="LA.A3" value="359"/>
    <att type="integer" name="LA.A4" value="281"/>
    <att type="integer" name="LA.A5" value="329"/>
    <att type="string" name="canonicalName" value="100621441"/>
    <att type="string" name="geneName" value="LOC100621441"/>
    <att type="string" name="id" value="100621441"/>
    <att type="string" name="vizmap:11-5-2013-androCorSig_meanRCPruned_csv NODE_LABEL" value="LOC100621441"/>
    <att type="string" name="vizmap:11-5-2013-androCorSig_meanRCPruned_csv NODE_SIZE" value="40.0"/>
    <graphics type="ELLIPSE" h="40.0" w="40.0" x="697.3681030273438" y="3210.69287109375" fill="#ccccff" width="1" outline="#666666" cy:nodeTransparency="1.0" cy:nodeLabelFont="Default-0-12" cy:nodeLabel="LOC100621441" cy:borderLineType="solid"/>
  </node>
  <node label="100620235" id="-802">
    <att type="integer" name="HA.A10" value="2083"/>
    <att type="integer" name="HA.A6" value="4184"/>
    <att type="integer" name="HA.A7" value="5398"/>
    <att type="integer" name="HA.A8" value="2327"/>
    <att type="integer" name="HA.A9" value="1849"/>
    <att type="integer" name="LA.A1" value="2519"/>
    <att type="integer" name="LA.A2" value="2961"/>
    <att type="integer" name="LA.A3" value="5418"/>
    <att type="integer" name="LA.A4" value="4717"/>
    <att type="integer" name="LA.A5" value="4059"/>
    <att type="string" name="canonicalName" value="100620235"/>
    <att type="string" name="geneName" value="LOC100620235"/>
    <att type="string" name="id" value="100620235"/>
    <att type="string" name="vizmap:11-5-2013-androCorSig_meanRCPruned_csv NODE_LABEL" value="LOC100620235"/>
    <att type="string" name="vizmap:11-5-2013-androCorSig_meanRCPruned_csv NODE_SIZE" value="40.0"/>
    <graphics type="ELLIPSE" h="40.0" w="40.0" x="1022.59912109375" y="3414.306640625" fill="#ccccff" width="1" outline="#666666" cy:nodeTransparency="1.0" cy:nodeLabelFont="Default-0-12" cy:nodeLabel="LOC100620235" cy:borderLineType="solid"/>
  </node>
  <node label="100158154" id="-801">
    <att type="integer" name="HA.A10" value="2038"/>
    <att type="integer" name="HA.A6" value="2574"/>
    <att type="integer" name="HA.A7" value="6287"/>
    <att type="integer" name="HA.A8" value="3228"/>
    <att type="integer" name="HA.A9" value="2593"/>
    <att type="integer" name="LA.A1" value="2837"/>
    <att type="integer" name="LA.A2" value="5676"/>
    <att type="integer" name="LA.A3" value="9103"/>
    <att type="integer" name="LA.A4" value="6927"/>
    <att type="integer" name="LA.A5" value="5905"/>
    <att type="string" name="canonicalName" value="100158154"/>
    <att type="string" name="geneName" value="PKM"/>
    <att type="string" name="id" value="100158154"/>
    <att type="string" name="vizmap:11-5-2013-androCorSig_meanRCPruned_csv NODE_LABEL" value="PKM"/>
    <att type="string" name="vizmap:11-5-2013-androCorSig_meanRCPruned_csv NODE_SIZE" value="40.0"/>
    <graphics type="ELLIPSE" h="40.0" w="40.0" x="790.7720947265625" y="3426.084716796875" fill="#ccccff" width="1" outline="#666666" cy:nodeTransparency="1.0" cy:nodeLabelFont="Default-0-12" cy:nodeLabel="PKM" cy:borderLineType="solid"/>
  </node>
  <node label="100514402" id="-800">
    <att type="integer" name="HA.A10" value="13"/>
    <att type="integer" name="HA.A6" value="66"/>
    <att type="integer" name="HA.A7" value="56"/>
    <att type="integer" name="HA.A8" value="21"/>
    <att type="integer" name="HA.A9" value="14"/>
    <att type="integer" name="LA.A1" value="26"/>
    <att type="integer" name="LA.A2" value="41"/>
    <att type="integer" name="LA.A3" value="44"/>
    <att type="integer" name="LA.A4" value="47"/>
    <att type="integer" name="LA.A5" value="41"/>
    <att type="string" name="canonicalName" value="100514402"/>
    <att type="string" name="geneName" value="ADCY8"/>
    <att type="string" name="id" value="100514402"/>
    <att type="string" name="vizmap:11-5-2013-androCorSig_meanRCPruned_csv NODE_LABEL" value="ADCY8"/>
    <att type="string" name="vizmap:11-5-2013-androCorSig_meanRCPruned_csv NODE_SIZE" value="40.0"/>
    <graphics type="ELLIPSE" h="40.0" w="40.0" x="1337.3406982421875" y="3391.549072265625" fill="#ccccff" width="1" outline="#666666" cy:nodeTransparency="1.0" cy:nodeLabelFont="Default-0-12" cy:nodeLabel="ADCY8" cy:borderLineType="solid"/>
  </node>
  <node label="397298" id="-799">
    <att type="integer" name="HA.A10" value="224"/>
    <att type="integer" name="HA.A6" value="487"/>
    <att type="integer" name="HA.A7" value="520"/>
    <att type="integer" name="HA.A8" value="242"/>
    <att type="integer" name="HA.A9" value="172"/>
    <att type="integer" name="LA.A1" value="182"/>
    <att type="integer" name="LA.A2" value="139"/>
    <att type="integer" name="LA.A3" value="509"/>
    <att type="integer" name="LA.A4" value="356"/>
    <att type="integer" name="LA.A5" value="256"/>
    <att type="string" name="canonicalName" value="397298"/>
    <att type="string" name="geneName" value="ENTPD1"/>
    <att type="string" name="id" value="397298"/>
    <att type="string" name="vizmap:11-5-2013-androCorSig_meanRCPruned_csv NODE_LABEL" value="ENTPD1"/>
    <att type="string" name="vizmap:11-5-2013-androCorSig_meanRCPruned_csv NODE_SIZE" value="40.0"/>
    <graphics type="ELLIPSE" h="40.0" w="40.0" x="1156.717529296875" y="3463.718994140625" fill="#ccccff" width="1" outline="#666666" cy:nodeTransparency="1.0" cy:nodeLabelFont="Default-0-12" cy:nodeLabel="ENTPD1" cy:borderLineType="solid"/>
  </node>
  <node label="397193" id="-798">
    <att type="integer" name="HA.A10" value="75"/>
    <att type="integer" name="HA.A6" value="140"/>
    <att type="integer" name="HA.A7" value="213"/>
    <att type="integer" name="HA.A8" value="74"/>
    <att type="integer" name="HA.A9" value="49"/>
    <att type="integer" name="LA.A1" value="85"/>
    <att type="integer" name="LA.A2" value="146"/>
    <att type="integer" name="LA.A3" value="199"/>
    <att type="integer" name="LA.A4" value="175"/>
    <att type="integer" name="LA.A5" value="179"/>
    <att type="string" name="canonicalName" value="397193"/>
    <att type="string" name="geneName" value="GUCY2C"/>
    <att type="string" name="id" value="397193"/>
    <att type="string" name="vizmap:11-5-2013-androCorSig_meanRCPruned_csv NODE_LABEL" value="GUCY2C"/>
    <att type="string" name="vizmap:11-5-2013-androCorSig_meanRCPruned_csv NODE_SIZE" value="40.0"/>
    <graphics type="ELLIPSE" h="40.0" w="40.0" x="940.4000244140625" y="3674.725830078125" fill="#ccccff" width="1" outline="#666666" cy:nodeTransparency="1.0" cy:nodeLabelFont="Default-0-12" cy:nodeLabel="GUCY2C" cy:borderLineType="solid"/>
  </node>
  <node label="100521662" id="-797">
    <att type="integer" name="HA.A10" value="147"/>
    <att type="integer" name="HA.A6" value="494"/>
    <att type="integer" name="HA.A7" value="417"/>
    <att type="integer" name="HA.A8" value="174"/>
    <att type="integer" name="HA.A9" value="199"/>
    <att type="integer" name="LA.A1" value="178"/>
    <att type="integer" name="LA.A2" value="79"/>
    <att type="integer" name="LA.A3" value="362"/>
    <att type="integer" name="LA.A4" value="355"/>
    <att type="integer" name="LA.A5" value="316"/>
    <att type="string" name="canonicalName" value="100521662"/>
    <att type="string" name="geneName" value="LOC100521662"/>
    <att type="string" name="id" value="100521662"/>
    <att type="string" name="vizmap:11-5-2013-androCorSig_meanRCPruned_csv NODE_LABEL" value="LOC100521662"/>
    <att type="string" name="vizmap:11-5-2013-androCorSig_meanRCPruned_csv NODE_SIZE" value="40.0"/>
    <graphics type="ELLIPSE" h="40.0" w="40.0" x="1232.6182861328125" y="3729.350830078125" fill="#ccccff" width="1" outline="#666666" cy:nodeTransparency="1.0" cy:nodeLabelFont="Default-0-12" cy:nodeLabel="LOC100521662" cy:borderLineType="solid"/>
  </node>
  <node label="100155015" id="-796">
    <att type="integer" name="HA.A10" value="146"/>
    <att type="integer" name="HA.A6" value="441"/>
    <att type="integer" name="HA.A7" value="600"/>
    <att type="integer" name="HA.A8" value="184"/>
    <att type="integer" name="HA.A9" value="142"/>
    <att type="integer" name="LA.A1" value="252"/>
    <att type="integer" name="LA.A2" value="488"/>
    <att type="integer" name="LA.A3" value="567"/>
    <att type="integer" name="LA.A4" value="538"/>
    <att type="integer" name="LA.A5" value="267"/>
    <att type="string" name="canonicalName" value="100155015"/>
    <att type="string" name="geneName" value="ITPR3"/>
    <att type="string" name="id" value="100155015"/>
    <att type="string" name="vizmap:11-5-2013-androCorSig_meanRCPruned_csv NODE_LABEL" value="ITPR3"/>
    <att type="string" name="vizmap:11-5-2013-androCorSig_meanRCPruned_csv NODE_SIZE" value="40.0"/>
    <graphics type="ELLIPSE" h="40.0" w="40.0" x="1422.0081787109375" y="3339.20166015625" fill="#ccccff" width="1" outline="#666666" cy:nodeTransparency="1.0" cy:nodeLabelFont="Default-0-12" cy:nodeLabel="ITPR3" cy:borderLineType="solid"/>
  </node>
  <node label="397557" id="-795">
    <att type="integer" name="HA.A10" value="196"/>
    <att type="integer" name="HA.A6" value="393"/>
    <att type="integer" name="HA.A7" value="516"/>
    <att type="integer" name="HA.A8" value="180"/>
    <att type="integer" name="HA.A9" value="171"/>
    <att type="integer" name="LA.A1" value="180"/>
    <att type="integer" name="LA.A2" value="126"/>
    <att type="integer" name="LA.A3" value="423"/>
    <att type="integer" name="LA.A4" value="326"/>
    <att type="integer" name="LA.A5" value="296"/>
    <att type="string" name="canonicalName" value="397557"/>
    <att type="string" name="geneName" value="NOS3"/>
    <att type="string" name="id" value="397557"/>
    <att type="string" name="vizmap:11-5-2013-androCorSig_meanRCPruned_csv NODE_LABEL" value="NOS3"/>
    <att type="string" name="vizmap:11-5-2013-androCorSig_meanRCPruned_csv NODE_SIZE" value="40.0"/>
    <graphics type="ELLIPSE" h="40.0" w="40.0" x="1597.9803466796875" y="3546.619384765625" fill="#ccccff" width="1" outline="#666666" cy:nodeTransparency="1.0" cy:nodeLabelFont="Default-0-12" cy:nodeLabel="NOS3" cy:borderLineType="solid"/>
  </node>
  <node label="396603" id="-794">
    <att type="integer" name="HA.A10" value="228"/>
    <att type="integer" name="HA.A6" value="610"/>
    <att type="integer" name="HA.A7" value="582"/>
    <att type="integer" name="HA.A8" value="187"/>
    <att type="integer" name="HA.A9" value="132"/>
    <att type="integer" name="LA.A1" value="193"/>
    <att type="integer" name="LA.A2" value="259"/>
    <att type="integer" name="LA.A3" value="458"/>
    <att type="integer" name="LA.A4" value="422"/>
    <att type="integer" name="LA.A5" value="220"/>
    <att type="string" name="canonicalName" value="396603"/>
    <att type="string" name="geneName" value="PPP3CB"/>
    <att type="string" name="id" value="396603"/>
    <att type="string" name="vizmap:11-5-2013-androCorSig_meanRCPruned_csv NODE_LABEL" value="PPP3CB"/>
    <att type="string" name="vizmap:11-5-2013-androCorSig_meanRCPruned_csv NODE_SIZE" value="40.0"/>
    <graphics type="ELLIPSE" h="40.0" w="40.0" x="1576.3992919921875" y="3628.5556640625" fill="#ccccff" width="1" outline="#666666" cy:nodeTransparency="1.0" cy:nodeLabelFont="Default-0-12" cy:nodeLabel="PPP3CB" cy:borderLineType="solid"/>
  </node>
  <node label="396665" id="-793">
    <att type="integer" name="HA.A10" value="42"/>
    <att type="integer" name="HA.A6" value="179"/>
    <att type="integer" name="HA.A7" value="170"/>
    <att type="integer" name="HA.A8" value="50"/>
    <att type="integer" name="HA.A9" value="42"/>
    <att type="integer" name="LA.A1" value="49"/>
    <att type="integer" name="LA.A2" value="42"/>
    <att type="integer" name="LA.A3" value="93"/>
    <att type="integer" name="LA.A4" value="78"/>
    <att type="integer" name="LA.A5" value="49"/>
    <att type="string" name="canonicalName" value="396665"/>
    <att type="string" name="geneName" value="TGFBR1"/>
    <att type="string" name="id" value="396665"/>
    <att type="string" name="vizmap:11-5-2013-androCorSig_meanRCPruned_csv NODE_LABEL" value="TGFBR1"/>
    <att type="string" name="vizmap:11-5-2013-androCorSig_meanRCPruned_csv NODE_SIZE" value="40.0"/>
    <graphics type="ELLIPSE" h="40.0" w="40.0" x="652.9601440429688" y="6378.82470703125" fill="#ccccff" width="1" outline="#666666" cy:nodeTransparency="1.0" cy:nodeLabelFont="Default-0-12" cy:nodeLabel="TGFBR1" cy:borderLineType="solid"/>
  </node>
  <node label="100524813" id="-792">
    <att type="integer" name="HA.A10" value="678"/>
    <att type="integer" name="HA.A6" value="1928"/>
    <att type="integer" name="HA.A7" value="1523"/>
    <att type="integer" name="HA.A8" value="672"/>
    <att type="integer" name="HA.A9" value="507"/>
    <att type="integer" name="LA.A1" value="643"/>
    <att type="integer" name="LA.A2" value="512"/>
    <att type="integer" name="LA.A3" value="1623"/>
    <att type="integer" name="LA.A4" value="1647"/>
    <att type="integer" name="LA.A5" value="1306"/>
    <att type="string" name="canonicalName" value="100524813"/>
    <att type="string" name="geneName" value="DAXX"/>
    <att type="string" name="id" value="100524813"/>
    <att type="string" name="vizmap:11-5-2013-androCorSig_meanRCPruned_csv NODE_LABEL" value="DAXX"/>
    <att type="string" name="vizmap:11-5-2013-androCorSig_meanRCPruned_csv NODE_SIZE" value="40.0"/>
    <graphics type="ELLIPSE" h="40.0" w="40.0" x="649.914306640625" y="6486.5458984375" fill="#ccccff" width="1" outline="#666666" cy:nodeTransparency="1.0" cy:nodeLabelFont="Default-0-12" cy:nodeLabel="DAXX" cy:borderLineType="solid"/>
  </node>
  <node label="100171389" id="-791">
    <att type="integer" name="HA.A10" value="29"/>
    <att type="integer" name="HA.A6" value="30"/>
    <att type="integer" name="HA.A7" value="136"/>
    <att type="integer" name="HA.A8" value="51"/>
    <att type="integer" name="HA.A9" value="36"/>
    <att type="integer" name="LA.A1" value="29"/>
    <att type="integer" name="LA.A2" value="74"/>
    <att type="integer" name="LA.A3" value="151"/>
    <att type="integer" name="LA.A4" value="89"/>
    <att type="integer" name="LA.A5" value="89"/>
    <att type="string" name="canonicalName" value="100171389"/>
    <att type="string" name="geneName" value="PTPN6"/>
    <att type="string" name="id" value="100171389"/>
    <att type="string" name="vizmap:11-5-2013-androCorSig_meanRCPruned_csv NODE_LABEL" value="PTPN6"/>
    <att type="string" name="vizmap:11-5-2013-androCorSig_meanRCPruned_csv NODE_SIZE" value="40.0"/>
    <graphics type="ELLIPSE" h="40.0" w="40.0" x="2973.62548828125" y="2129.503662109375" fill="#ccccff" width="1" outline="#666666" cy:nodeTransparency="1.0" cy:nodeLabelFont="Default-0-12" cy:nodeLabel="PTPN6" cy:borderLineType="solid"/>
  </node>
  <node label="100038011" id="-790">
    <att type="integer" name="HA.A10" value="32"/>
    <att type="integer" name="HA.A6" value="57"/>
    <att type="integer" name="HA.A7" value="54"/>
    <att type="integer" name="HA.A8" value="17"/>
    <att type="integer" name="HA.A9" value="23"/>
    <att type="integer" name="LA.A1" value="15"/>
    <att type="integer" name="LA.A2" value="25"/>
    <att type="integer" name="LA.A3" value="53"/>
    <att type="integer" name="LA.A4" value="45"/>
    <att type="integer" name="LA.A5" value="34"/>
    <att type="string" name="canonicalName" value="100038011"/>
    <att type="string" name="geneName" value="CD72"/>
    <att type="string" name="id" value="100038011"/>
    <att type="string" name="vizmap:11-5-2013-androCorSig_meanRCPruned_csv NODE_LABEL" value="CD72"/>
    <att type="string" name="vizmap:11-5-2013-androCorSig_meanRCPruned_csv NODE_SIZE" value="40.0"/>
    <graphics type="ELLIPSE" h="40.0" w="40.0" x="3010.5" y="1991.876708984375" fill="#ccccff" width="1" outline="#666666" cy:nodeTransparency="1.0" cy:nodeLabelFont="Default-0-12" cy:nodeLabel="CD72" cy:borderLineType="solid"/>
  </node>
  <node label="100156991" id="-789">
    <att type="integer" name="HA.A10" value="582"/>
    <att type="integer" name="HA.A6" value="624"/>
    <att type="integer" name="HA.A7" value="942"/>
    <att type="integer" name="HA.A8" value="356"/>
    <att type="integer" name="HA.A9" value="351"/>
    <att type="integer" name="LA.A1" value="518"/>
    <att type="integer" name="LA.A2" value="192"/>
    <att type="integer" name="LA.A3" value="873"/>
    <att type="integer" name="LA.A4" value="628"/>
    <att type="integer" name="LA.A5" value="487"/>
    <att type="string" name="canonicalName" value="100156991"/>
    <att type="string" name="geneName" value="IL13RA2"/>
    <att type="string" name="id" value="100156991"/>
    <att type="string" name="vizmap:11-5-2013-androCorSig_meanRCPruned_csv NODE_LABEL" value="IL13RA2"/>
    <att type="string" name="vizmap:11-5-2013-androCorSig_meanRCPruned_csv NODE_SIZE" value="40.0"/>
    <graphics type="ELLIPSE" h="40.0" w="40.0" x="3078.816650390625" y="2022.5562744140625" fill="#ccccff" width="1" outline="#666666" cy:nodeTransparency="1.0" cy:nodeLabelFont="Default-0-12" cy:nodeLabel="IL13RA2" cy:borderLineType="solid"/>
  </node>
  <node label="100153508" id="-788">
    <att type="integer" name="HA.A10" value="51"/>
    <att type="integer" name="HA.A6" value="93"/>
    <att type="integer" name="HA.A7" value="98"/>
    <att type="integer" name="HA.A8" value="59"/>
    <att type="integer" name="HA.A9" value="31"/>
    <att type="integer" name="LA.A1" value="29"/>
    <att type="integer" name="LA.A2" value="34"/>
    <att type="integer" name="LA.A3" value="148"/>
    <att type="integer" name="LA.A4" value="76"/>
    <att type="integer" name="LA.A5" value="93"/>
    <att type="string" name="canonicalName" value="100153508"/>
    <att type="string" name="geneName" value="NPR1"/>
    <att type="string" name="id" value="100153508"/>
    <att type="string" name="vizmap:11-5-2013-androCorSig_meanRCPruned_csv NODE_LABEL" value="NPR1"/>
    <att type="string" name="vizmap:11-5-2013-androCorSig_meanRCPruned_csv NODE_SIZE" value="40.0"/>
    <graphics type="ELLIPSE" h="40.0" w="40.0" x="1021.6971435546875" y="3602.26904296875" fill="#ccccff" width="1" outline="#666666" cy:nodeTransparency="1.0" cy:nodeLabelFont="Default-0-12" cy:nodeLabel="NPR1" cy:borderLineType="solid"/>
  </node>
  <node label="100737040" id="-787">
    <att type="integer" name="HA.A10" value="34"/>
    <att type="integer" name="HA.A6" value="100"/>
    <att type="integer" name="HA.A7" value="139"/>
    <att type="integer" name="HA.A8" value="48"/>
    <att type="integer" name="HA.A9" value="53"/>
    <att type="integer" name="LA.A1" value="39"/>
    <att type="integer" name="LA.A2" value="33"/>
    <att type="integer" name="LA.A3" value="130"/>
    <att type="integer" name="LA.A4" value="85"/>
    <att type="integer" name="LA.A5" value="70"/>
    <att type="string" name="canonicalName" value="100737040"/>
    <att type="string" name="geneName" value="POLR2A"/>
    <att type="string" name="id" value="100737040"/>
    <att type="string" name="vizmap:11-5-2013-androCorSig_meanRCPruned_csv NODE_LABEL" value="POLR2A"/>
    <att type="string" name="vizmap:11-5-2013-androCorSig_meanRCPruned_csv NODE_SIZE" value="40.0"/>
    <graphics type="ELLIPSE" h="40.0" w="40.0" x="814.2347412109375" y="3654.93994140625" fill="#ccccff" width="1" outline="#666666" cy:nodeTransparency="1.0" cy:nodeLabelFont="Default-0-12" cy:nodeLabel="POLR2A" cy:borderLineType="solid"/>
  </node>
  <node label="100620737" id="-786">
    <att type="integer" name="HA.A10" value="734"/>
    <att type="integer" name="HA.A6" value="1321"/>
    <att type="integer" name="HA.A7" value="2259"/>
    <att type="integer" name="HA.A8" value="1121"/>
    <att type="integer" name="HA.A9" value="927"/>
    <att type="integer" name="LA.A1" value="778"/>
    <att type="integer" name="LA.A2" value="791"/>
    <att type="integer" name="LA.A3" value="3073"/>
    <att type="integer" name="LA.A4" value="1655"/>
    <att type="integer" name="LA.A5" value="1693"/>
    <att type="string" name="canonicalName" value="100620737"/>
    <att type="string" name="geneName" value="LOC100620737"/>
    <att type="string" name="id" value="100620737"/>
    <att type="string" name="vizmap:11-5-2013-androCorSig_meanRCPruned_csv NODE_LABEL" value="LOC100620737"/>
    <att type="string" name="vizmap:11-5-2013-androCorSig_meanRCPruned_csv NODE_SIZE" value="40.0"/>
    <graphics type="ELLIPSE" h="40.0" w="40.0" x="954.2390747070312" y="3455.29931640625" fill="#ccccff" width="1" outline="#666666" cy:nodeTransparency="1.0" cy:nodeLabelFont="Default-0-12" cy:nodeLabel="LOC100620737" cy:borderLineType="solid"/>
  </node>
  <node label="100155304" id="-785">
    <att type="integer" name="HA.A10" value="322"/>
    <att type="integer" name="HA.A6" value="673"/>
    <att type="integer" name="HA.A7" value="698"/>
    <att type="integer" name="HA.A8" value="318"/>
    <att type="integer" name="HA.A9" value="239"/>
    <att type="integer" name="LA.A1" value="321"/>
    <att type="integer" name="LA.A2" value="383"/>
    <att type="integer" name="LA.A3" value="673"/>
    <att type="integer" name="LA.A4" value="561"/>
    <att type="integer" name="LA.A5" value="375"/>
    <att type="string" name="canonicalName" value="100155304"/>
    <att type="string" name="geneName" value="SMAD2"/>
    <att type="string" name="id" value="100155304"/>
    <att type="string" name="vizmap:11-5-2013-androCorSig_meanRCPruned_csv NODE_LABEL" value="SMAD2"/>
    <att type="string" name="vizmap:11-5-2013-androCorSig_meanRCPruned_csv NODE_SIZE" value="40.0"/>
    <graphics type="ELLIPSE" h="40.0" w="40.0" x="2720.957763671875" y="2759.92578125" fill="#ccccff" width="1" outline="#666666" cy:nodeTransparency="1.0" cy:nodeLabelFont="Default-0-12" cy:nodeLabel="SMAD2" cy:borderLineType="solid"/>
  </node>
  <node label="397142" id="-784">
    <att type="integer" name="HA.A10" value="311"/>
    <att type="integer" name="HA.A6" value="759"/>
    <att type="integer" name="HA.A7" value="683"/>
    <att type="integer" name="HA.A8" value="254"/>
    <att type="integer" name="HA.A9" value="253"/>
    <att type="integer" name="LA.A1" value="258"/>
    <att type="integer" name="LA.A2" value="337"/>
    <att type="integer" name="LA.A3" value="605"/>
    <att type="integer" name="LA.A4" value="522"/>
    <att type="integer" name="LA.A5" value="308"/>
    <att type="string" name="canonicalName" value="397142"/>
    <att type="string" name="geneName" value="SMAD4"/>
    <att type="string" name="id" value="397142"/>
    <att type="string" name="vizmap:11-5-2013-androCorSig_meanRCPruned_csv NODE_LABEL" value="SMAD4"/>
    <att type="string" name="vizmap:11-5-2013-androCorSig_meanRCPruned_csv NODE_SIZE" value="40.0"/>
    <graphics type="ELLIPSE" h="40.0" w="40.0" x="2875.128173828125" y="2767.523681640625" fill="#ccccff" width="1" outline="#666666" cy:nodeTransparency="1.0" cy:nodeLabelFont="Default-0-12" cy:nodeLabel="SMAD4" cy:borderLineType="solid"/>
  </node>
  <node label="100156226" id="-783">
    <att type="integer" name="HA.A10" value="282"/>
    <att type="integer" name="HA.A6" value="840"/>
    <att type="integer" name="HA.A7" value="646"/>
    <att type="integer" name="HA.A8" value="220"/>
    <att type="integer" name="HA.A9" value="209"/>
    <att type="integer" name="LA.A1" value="268"/>
    <att type="integer" name="LA.A2" value="299"/>
    <att type="integer" name="LA.A3" value="508"/>
    <att type="integer" name="LA.A4" value="508"/>
    <att type="integer" name="LA.A5" value="335"/>
    <att type="string" name="canonicalName" value="100156226"/>
    <att type="string" name="geneName" value="EP300"/>
    <att type="string" name="id" value="100156226"/>
    <att type="string" name="vizmap:11-5-2013-androCorSig_meanRCPruned_csv NODE_LABEL" value="EP300"/>
    <att type="string" name="vizmap:11-5-2013-androCorSig_meanRCPruned_csv NODE_SIZE" value="40.0"/>
    <graphics type="ELLIPSE" h="40.0" w="40.0" x="2515.3583984375" y="2758.862060546875" fill="#ccccff" width="1" outline="#666666" cy:nodeTransparency="1.0" cy:nodeLabelFont="Default-0-12" cy:nodeLabel="EP300" cy:borderLineType="solid"/>
  </node>
  <node label="396944" id="-782">
    <att type="integer" name="HA.A10" value="2885"/>
    <att type="integer" name="HA.A6" value="3729"/>
    <att type="integer" name="HA.A7" value="6699"/>
    <att type="integer" name="HA.A8" value="3572"/>
    <att type="integer" name="HA.A9" value="2882"/>
    <att type="integer" name="LA.A1" value="2095"/>
    <att type="integer" name="LA.A2" value="863"/>
    <att type="integer" name="LA.A3" value="6683"/>
    <att type="integer" name="LA.A4" value="4402"/>
    <att type="integer" name="LA.A5" value="9281"/>
    <att type="string" name="canonicalName" value="396944"/>
    <att type="string" name="geneName" value="GLUL"/>
    <att type="string" name="id" value="396944"/>
    <att type="string" name="vizmap:11-5-2013-androCorSig_meanRCPruned_csv NODE_LABEL" value="GLUL"/>
    <att type="string" name="vizmap:11-5-2013-androCorSig_meanRCPruned_csv NODE_SIZE" value="40.0"/>
    <graphics type="ELLIPSE" h="40.0" w="40.0" x="1333.0406494140625" y="4213.025390625" fill="#ccccff" width="1" outline="#666666" cy:nodeTransparency="1.0" cy:nodeLabelFont="Default-0-12" cy:nodeLabel="GLUL" cy:borderLineType="solid"/>
  </node>
  <node label="100518539" id="-781">
    <att type="integer" name="HA.A10" value="54"/>
    <att type="integer" name="HA.A6" value="100"/>
    <att type="integer" name="HA.A7" value="209"/>
    <att type="integer" name="HA.A8" value="99"/>
    <att type="integer" name="HA.A9" value="67"/>
    <att type="integer" name="LA.A1" value="95"/>
    <att type="integer" name="LA.A2" value="117"/>
    <att type="integer" name="LA.A3" value="193"/>
    <att type="integer" name="LA.A4" value="169"/>
    <att type="integer" name="LA.A5" value="109"/>
    <att type="string" name="canonicalName" value="100518539"/>
    <att type="string" name="geneName" value="LOC100518539"/>
    <att type="string" name="id" value="100518539"/>
    <att type="string" name="vizmap:11-5-2013-androCorSig_meanRCPruned_csv NODE_LABEL" value="LOC100518539"/>
    <att type="string" name="vizmap:11-5-2013-androCorSig_meanRCPruned_csv NODE_SIZE" value="40.0"/>
    <graphics type="ELLIPSE" h="40.0" w="40.0" x="1288.349609375" y="4058.60302734375" fill="#ccccff" width="1" outline="#666666" cy:nodeTransparency="1.0" cy:nodeLabelFont="Default-0-12" cy:nodeLabel="LOC100518539" cy:borderLineType="solid"/>
  </node>
  <node label="100157162" id="-780">
    <att type="integer" name="HA.A10" value="306"/>
    <att type="integer" name="HA.A6" value="645"/>
    <att type="integer" name="HA.A7" value="749"/>
    <att type="integer" name="HA.A8" value="291"/>
    <att type="integer" name="HA.A9" value="243"/>
    <att type="integer" name="LA.A1" value="307"/>
    <att type="integer" name="LA.A2" value="495"/>
    <att type="integer" name="LA.A3" value="572"/>
    <att type="integer" name="LA.A4" value="615"/>
    <att type="integer" name="LA.A5" value="363"/>
    <att type="string" name="canonicalName" value="100157162"/>
    <att type="string" name="geneName" value="GLUD1"/>
    <att type="string" name="id" value="100157162"/>
    <att type="string" name="vizmap:11-5-2013-androCorSig_meanRCPruned_csv NODE_LABEL" value="GLUD1"/>
    <att type="string" name="vizmap:11-5-2013-androCorSig_meanRCPruned_csv NODE_SIZE" value="40.0"/>
    <graphics type="ELLIPSE" h="40.0" w="40.0" x="1419.2271728515625" y="4300.6484375" fill="#ccccff" width="1" outline="#666666" cy:nodeTransparency="1.0" cy:nodeLabelFont="Default-0-12" cy:nodeLabel="GLUD1" cy:borderLineType="solid"/>
  </node>
  <node label="780418" id="-779">
    <att type="integer" name="HA.A10" value="1163"/>
    <att type="integer" name="HA.A6" value="2076"/>
    <att type="integer" name="HA.A7" value="2149"/>
    <att type="integer" name="HA.A8" value="868"/>
    <att type="integer" name="HA.A9" value="833"/>
    <att type="integer" name="LA.A1" value="1092"/>
    <att type="integer" name="LA.A2" value="615"/>
    <att type="integer" name="LA.A3" value="2212"/>
    <att type="integer" name="LA.A4" value="1951"/>
    <att type="integer" name="LA.A5" value="1804"/>
    <att type="string" name="canonicalName" value="780418"/>
    <att type="string" name="geneName" value="UBE2D2"/>
    <att type="string" name="id" value="780418"/>
    <att type="string" name="vizmap:11-5-2013-androCorSig_meanRCPruned_csv NODE_LABEL" value="UBE2D2"/>
    <att type="string" name="vizmap:11-5-2013-androCorSig_meanRCPruned_csv NODE_SIZE" value="40.0"/>
    <graphics type="ELLIPSE" h="40.0" w="40.0" x="2516.70849609375" y="3524.986572265625" fill="#ccccff" width="1" outline="#666666" cy:nodeTransparency="1.0" cy:nodeLabelFont="Default-0-12" cy:nodeLabel="UBE2D2" cy:borderLineType="solid"/>
  </node>
  <node label="396741" id="-778">
    <att type="integer" name="HA.A10" value="3751"/>
    <att type="integer" name="HA.A6" value="10173"/>
    <att type="integer" name="HA.A7" value="8663"/>
    <att type="integer" name="HA.A8" value="3619"/>
    <att type="integer" name="HA.A9" value="3302"/>
    <att type="integer" name="LA.A1" value="3700"/>
    <att type="integer" name="LA.A2" value="2059"/>
    <att type="integer" name="LA.A3" value="7616"/>
    <att type="integer" name="LA.A4" value="6936"/>
    <att type="integer" name="LA.A5" value="5957"/>
    <att type="string" name="canonicalName" value="396741"/>
    <att type="string" name="geneName" value="DNAJB1"/>
    <att type="string" name="id" value="396741"/>
    <att type="string" name="vizmap:11-5-2013-androCorSig_meanRCPruned_csv NODE_LABEL" value="DNAJB1"/>
    <att type="string" name="vizmap:11-5-2013-androCorSig_meanRCPruned_csv NODE_SIZE" value="40.0"/>
    <graphics type="ELLIPSE" h="40.0" w="40.0" x="2660.242431640625" y="3579.34423828125" fill="#ccccff" width="1" outline="#666666" cy:nodeTransparency="1.0" cy:nodeLabelFont="Default-0-12" cy:nodeLabel="DNAJB1" cy:borderLineType="solid"/>
  </node>
  <node label="100156234" id="-777">
    <att type="integer" name="HA.A10" value="413"/>
    <att type="integer" name="HA.A6" value="818"/>
    <att type="integer" name="HA.A7" value="1433"/>
    <att type="integer" name="HA.A8" value="643"/>
    <att type="integer" name="HA.A9" value="525"/>
    <att type="integer" name="LA.A1" value="608"/>
    <att type="integer" name="LA.A2" value="432"/>
    <att type="integer" name="LA.A3" value="1435"/>
    <att type="integer" name="LA.A4" value="1198"/>
    <att type="integer" name="LA.A5" value="905"/>
    <att type="string" name="canonicalName" value="100156234"/>
    <att type="string" name="geneName" value="DNAJB12"/>
    <att type="string" name="id" value="100156234"/>
    <att type="string" name="vizmap:11-5-2013-androCorSig_meanRCPruned_csv NODE_LABEL" value="DNAJB12"/>
    <att type="string" name="vizmap:11-5-2013-androCorSig_meanRCPruned_csv NODE_SIZE" value="40.0"/>
    <graphics type="ELLIPSE" h="40.0" w="40.0" x="2347.39599609375" y="3442.4365234375" fill="#ccccff" width="1" outline="#666666" cy:nodeTransparency="1.0" cy:nodeLabelFont="Default-0-12" cy:nodeLabel="DNAJB12" cy:borderLineType="solid"/>
  </node>
  <node label="100514714" id="-776">
    <att type="integer" name="HA.A10" value="27"/>
    <att type="integer" name="HA.A6" value="78"/>
    <att type="integer" name="HA.A7" value="56"/>
    <att type="integer" name="HA.A8" value="26"/>
    <att type="integer" name="HA.A9" value="19"/>
    <att type="integer" name="LA.A1" value="15"/>
    <att type="integer" name="LA.A2" value="10"/>
    <att type="integer" name="LA.A3" value="47"/>
    <att type="integer" name="LA.A4" value="66"/>
    <att type="integer" name="LA.A5" value="55"/>
    <att type="string" name="canonicalName" value="100514714"/>
    <att type="string" name="geneName" value="LOC100514714"/>
    <att type="string" name="id" value="100514714"/>
    <att type="string" name="vizmap:11-5-2013-androCorSig_meanRCPruned_csv NODE_LABEL" value="LOC100514714"/>
    <att type="string" name="vizmap:11-5-2013-androCorSig_meanRCPruned_csv NODE_SIZE" value="40.0"/>
    <graphics type="ELLIPSE" h="40.0" w="40.0" x="1882.4879150390625" y="2649.386474609375" fill="#ccccff" width="1" outline="#666666" cy:nodeTransparency="1.0" cy:nodeLabelFont="Default-0-12" cy:nodeLabel="LOC100514714" cy:borderLineType="solid"/>
  </node>
  <node label="100523683" id="-775">
    <att type="integer" name="HA.A10" value="339"/>
    <att type="integer" name="HA.A6" value="753"/>
    <att type="integer" name="HA.A7" value="788"/>
    <att type="integer" name="HA.A8" value="341"/>
    <att type="integer" name="HA.A9" value="253"/>
    <att type="integer" name="LA.A1" value="372"/>
    <att type="integer" name="LA.A2" value="438"/>
    <att type="integer" name="LA.A3" value="741"/>
    <att type="integer" name="LA.A4" value="576"/>
    <att type="integer" name="LA.A5" value="311"/>
    <att type="string" name="canonicalName" value="100523683"/>
    <att type="string" name="geneName" value="LOC100523683"/>
    <att type="string" name="id" value="100523683"/>
    <att type="string" name="vizmap:11-5-2013-androCorSig_meanRCPruned_csv NODE_LABEL" value="LOC100523683"/>
    <att type="string" name="vizmap:11-5-2013-androCorSig_meanRCPruned_csv NODE_SIZE" value="40.0"/>
    <graphics type="ELLIPSE" h="40.0" w="40.0" x="1835.43505859375" y="2528.21240234375" fill="#ccccff" width="1" outline="#666666" cy:nodeTransparency="1.0" cy:nodeLabelFont="Default-0-12" cy:nodeLabel="LOC100523683" cy:borderLineType="solid"/>
  </node>
  <node label="397654" id="-774">
    <att type="integer" name="HA.A10" value="295"/>
    <att type="integer" name="HA.A6" value="478"/>
    <att type="integer" name="HA.A7" value="664"/>
    <att type="integer" name="HA.A8" value="243"/>
    <att type="integer" name="HA.A9" value="257"/>
    <att type="integer" name="LA.A1" value="214"/>
    <att type="integer" name="LA.A2" value="145"/>
    <att type="integer" name="LA.A3" value="573"/>
    <att type="integer" name="LA.A4" value="442"/>
    <att type="integer" name="LA.A5" value="435"/>
    <att type="string" name="canonicalName" value="397654"/>
    <att type="string" name="geneName" value="PEMT"/>
    <att type="string" name="id" value="397654"/>
    <att type="string" name="vizmap:11-5-2013-androCorSig_meanRCPruned_csv NODE_LABEL" value="PEMT"/>
    <att type="string" name="vizmap:11-5-2013-androCorSig_meanRCPruned_csv NODE_SIZE" value="40.0"/>
    <graphics type="ELLIPSE" h="40.0" w="40.0" x="1836.6468505859375" y="2787.397705078125" fill="#ccccff" width="1" outline="#666666" cy:nodeTransparency="1.0" cy:nodeLabelFont="Default-0-12" cy:nodeLabel="PEMT" cy:borderLineType="solid"/>
  </node>
  <node label="100156809" id="-773">
    <att type="integer" name="HA.A10" value="170"/>
    <att type="integer" name="HA.A6" value="424"/>
    <att type="integer" name="HA.A7" value="445"/>
    <att type="integer" name="HA.A8" value="138"/>
    <att type="integer" name="HA.A9" value="129"/>
    <att type="integer" name="LA.A1" value="240"/>
    <att type="integer" name="LA.A2" value="257"/>
    <att type="integer" name="LA.A3" value="408"/>
    <att type="integer" name="LA.A4" value="349"/>
    <att type="integer" name="LA.A5" value="224"/>
    <att type="string" name="canonicalName" value="100156809"/>
    <att type="string" name="geneName" value="LOC100156809"/>
    <att type="string" name="id" value="100156809"/>
    <att type="string" name="vizmap:11-5-2013-androCorSig_meanRCPruned_csv NODE_LABEL" value="LOC100156809"/>
    <att type="string" name="vizmap:11-5-2013-androCorSig_meanRCPruned_csv NODE_SIZE" value="40.0"/>
    <graphics type="ELLIPSE" h="40.0" w="40.0" x="2019.7279052734375" y="2560.182861328125" fill="#ccccff" width="1" outline="#666666" cy:nodeTransparency="1.0" cy:nodeLabelFont="Default-0-12" cy:nodeLabel="LOC100156809" cy:borderLineType="solid"/>
  </node>
  <node label="100513224" id="-772">
    <att type="integer" name="HA.A10" value="578"/>
    <att type="integer" name="HA.A6" value="993"/>
    <att type="integer" name="HA.A7" value="1756"/>
    <att type="integer" name="HA.A8" value="882"/>
    <att type="integer" name="HA.A9" value="547"/>
    <att type="integer" name="LA.A1" value="1424"/>
    <att type="integer" name="LA.A2" value="1970"/>
    <att type="integer" name="LA.A3" value="2318"/>
    <att type="integer" name="LA.A4" value="2485"/>
    <att type="integer" name="LA.A5" value="1314"/>
    <att type="string" name="canonicalName" value="100513224"/>
    <att type="string" name="geneName" value="HSD17B3"/>
    <att type="string" name="id" value="100513224"/>
    <att type="string" name="vizmap:11-5-2013-androCorSig_meanRCPruned_csv NODE_LABEL" value="HSD17B3"/>
    <att type="string" name="vizmap:11-5-2013-androCorSig_meanRCPruned_csv NODE_SIZE" value="40.0"/>
    <graphics type="ELLIPSE" h="40.0" w="40.0" x="974.2976684570312" y="4501.26904296875" fill="#ccccff" width="1" outline="#666666" cy:nodeTransparency="1.0" cy:nodeLabelFont="Default-0-12" cy:nodeLabel="HSD17B3" cy:borderLineType="solid"/>
  </node>
  <node label="100511841" id="-771">
    <att type="integer" name="HA.A10" value="46"/>
    <att type="integer" name="HA.A6" value="72"/>
    <att type="integer" name="HA.A7" value="45"/>
    <att type="integer" name="HA.A8" value="37"/>
    <att type="integer" name="HA.A9" value="38"/>
    <att type="integer" name="LA.A1" value="20"/>
    <att type="integer" name="LA.A2" value="12"/>
    <att type="integer" name="LA.A3" value="69"/>
    <att type="integer" name="LA.A4" value="46"/>
    <att type="integer" name="LA.A5" value="57"/>
    <att type="string" name="canonicalName" value="100511841"/>
    <att type="string" name="geneName" value="UGT1A3"/>
    <att type="string" name="id" value="100511841"/>
    <att type="string" name="vizmap:11-5-2013-androCorSig_meanRCPruned_csv NODE_LABEL" value="UGT1A3"/>
    <att type="string" name="vizmap:11-5-2013-androCorSig_meanRCPruned_csv NODE_SIZE" value="40.0"/>
    <graphics type="ELLIPSE" h="40.0" w="40.0" x="1025.8519287109375" y="4583.64306640625" fill="#ccccff" width="1" outline="#666666" cy:nodeTransparency="1.0" cy:nodeLabelFont="Default-0-12" cy:nodeLabel="UGT1A3" cy:borderLineType="solid"/>
  </node>
  <node label="100625423" id="-770">
    <att type="integer" name="HA.A10" value="62"/>
    <att type="integer" name="HA.A6" value="199"/>
    <att type="integer" name="HA.A7" value="132"/>
    <att type="integer" name="HA.A8" value="46"/>
    <att type="integer" name="HA.A9" value="42"/>
    <att type="integer" name="LA.A1" value="61"/>
    <att type="integer" name="LA.A2" value="93"/>
    <att type="integer" name="LA.A3" value="144"/>
    <att type="integer" name="LA.A4" value="166"/>
    <att type="integer" name="LA.A5" value="96"/>
    <att type="string" name="canonicalName" value="100625423"/>
    <att type="string" name="geneName" value="ADCY9"/>
    <att type="string" name="id" value="100625423"/>
    <att type="string" name="vizmap:11-5-2013-androCorSig_meanRCPruned_csv NODE_LABEL" value="ADCY9"/>
    <att type="string" name="vizmap:11-5-2013-androCorSig_meanRCPruned_csv NODE_SIZE" value="40.0"/>
    <graphics type="ELLIPSE" h="40.0" w="40.0" x="1125.7921142578125" y="3250.876220703125" fill="#ccccff" width="1" outline="#666666" cy:nodeTransparency="1.0" cy:nodeLabelFont="Default-0-12" cy:nodeLabel="ADCY9" cy:borderLineType="solid"/>
  </node>
  <node label="396898" id="-769">
    <att type="integer" name="HA.A10" value="275"/>
    <att type="integer" name="HA.A6" value="347"/>
    <att type="integer" name="HA.A7" value="499"/>
    <att type="integer" name="HA.A8" value="249"/>
    <att type="integer" name="HA.A9" value="211"/>
    <att type="integer" name="LA.A1" value="385"/>
    <att type="integer" name="LA.A2" value="482"/>
    <att type="integer" name="LA.A3" value="603"/>
    <att type="integer" name="LA.A4" value="762"/>
    <att type="integer" name="LA.A5" value="404"/>
    <att type="string" name="canonicalName" value="396898"/>
    <att type="string" name="geneName" value="ATP1B1"/>
    <att type="string" name="id" value="396898"/>
    <att type="string" name="vizmap:11-5-2013-androCorSig_meanRCPruned_csv NODE_LABEL" value="ATP1B1"/>
    <att type="string" name="vizmap:11-5-2013-androCorSig_meanRCPruned_csv NODE_SIZE" value="40.0"/>
    <graphics type="ELLIPSE" h="40.0" w="40.0" x="1424.1383056640625" y="3273.56787109375" fill="#ccccff" width="1" outline="#666666" cy:nodeTransparency="1.0" cy:nodeLabelFont="Default-0-12" cy:nodeLabel="ATP1B1" cy:borderLineType="solid"/>
  </node>
  <node label="100524560" id="-768">
    <att type="integer" name="HA.A10" value="365"/>
    <att type="integer" name="HA.A6" value="940"/>
    <att type="integer" name="HA.A7" value="1078"/>
    <att type="integer" name="HA.A8" value="454"/>
    <att type="integer" name="HA.A9" value="252"/>
    <att type="integer" name="LA.A1" value="357"/>
    <att type="integer" name="LA.A2" value="512"/>
    <att type="integer" name="LA.A3" value="958"/>
    <att type="integer" name="LA.A4" value="930"/>
    <att type="integer" name="LA.A5" value="537"/>
    <att type="string" name="canonicalName" value="100524560"/>
    <att type="string" name="geneName" value="LOC100524560"/>
    <att type="string" name="id" value="100524560"/>
    <att type="string" name="vizmap:11-5-2013-androCorSig_meanRCPruned_csv NODE_LABEL" value="LOC100524560"/>
    <att type="string" name="vizmap:11-5-2013-androCorSig_meanRCPruned_csv NODE_SIZE" value="40.0"/>
    <graphics type="ELLIPSE" h="40.0" w="40.0" x="941.2440795898438" y="3376.767822265625" fill="#ccccff" width="1" outline="#666666" cy:nodeTransparency="1.0" cy:nodeLabelFont="Default-0-12" cy:nodeLabel="LOC100524560" cy:borderLineType="solid"/>
  </node>
  <node label="100517503" id="-767">
    <att type="integer" name="HA.A10" value="297"/>
    <att type="integer" name="HA.A6" value="1113"/>
    <att type="integer" name="HA.A7" value="502"/>
    <att type="integer" name="HA.A8" value="207"/>
    <att type="integer" name="HA.A9" value="85"/>
    <att type="integer" name="LA.A1" value="192"/>
    <att type="integer" name="LA.A2" value="71"/>
    <att type="integer" name="LA.A3" value="564"/>
    <att type="integer" name="LA.A4" value="163"/>
    <att type="integer" name="LA.A5" value="457"/>
    <att type="string" name="canonicalName" value="100517503"/>
    <att type="string" name="geneName" value="ADCY2"/>
    <att type="string" name="id" value="100517503"/>
    <att type="string" name="vizmap:11-5-2013-androCorSig_meanRCPruned_csv NODE_LABEL" value="ADCY2"/>
    <att type="string" name="vizmap:11-5-2013-androCorSig_meanRCPruned_csv NODE_SIZE" value="40.0"/>
    <graphics type="ELLIPSE" h="40.0" w="40.0" x="1059.13818359375" y="3327.64111328125" fill="#ccccff" width="1" outline="#666666" cy:nodeTransparency="1.0" cy:nodeLabelFont="Default-0-12" cy:nodeLabel="ADCY2" cy:borderLineType="solid"/>
  </node>
  <node label="100157996" id="-766">
    <att type="integer" name="HA.A10" value="16"/>
    <att type="integer" name="HA.A6" value="19"/>
    <att type="integer" name="HA.A7" value="56"/>
    <att type="integer" name="HA.A8" value="30"/>
    <att type="integer" name="HA.A9" value="8"/>
    <att type="integer" name="LA.A1" value="7"/>
    <att type="integer" name="LA.A2" value="16"/>
    <att type="integer" name="LA.A3" value="51"/>
    <att type="integer" name="LA.A4" value="47"/>
    <att type="integer" name="LA.A5" value="69"/>
    <att type="string" name="canonicalName" value="100157996"/>
    <att type="string" name="geneName" value="SLA-DOA"/>
    <att type="string" name="id" value="100157996"/>
    <att type="string" name="vizmap:11-5-2013-androCorSig_meanRCPruned_csv NODE_LABEL" value="SLA-DOA"/>
    <att type="string" name="vizmap:11-5-2013-androCorSig_meanRCPruned_csv NODE_SIZE" value="40.0"/>
    <graphics type="ELLIPSE" h="40.0" w="40.0" x="2096.146728515625" y="3581.02880859375" fill="#ccccff" width="1" outline="#666666" cy:nodeTransparency="1.0" cy:nodeLabelFont="Default-0-12" cy:nodeLabel="SLA-DOA" cy:borderLineType="solid"/>
  </node>
  <node label="100621559" id="-765">
    <att type="integer" name="HA.A10" value="96"/>
    <att type="integer" name="HA.A6" value="149"/>
    <att type="integer" name="HA.A7" value="145"/>
    <att type="integer" name="HA.A8" value="56"/>
    <att type="integer" name="HA.A9" value="53"/>
    <att type="integer" name="LA.A1" value="63"/>
    <att type="integer" name="LA.A2" value="89"/>
    <att type="integer" name="LA.A3" value="204"/>
    <att type="integer" name="LA.A4" value="241"/>
    <att type="integer" name="LA.A5" value="222"/>
    <att type="string" name="canonicalName" value="100621559"/>
    <att type="string" name="geneName" value="LOC100621559"/>
    <att type="string" name="id" value="100621559"/>
    <att type="string" name="vizmap:11-5-2013-androCorSig_meanRCPruned_csv NODE_LABEL" value="LOC100621559"/>
    <att type="string" name="vizmap:11-5-2013-androCorSig_meanRCPruned_csv NODE_SIZE" value="40.0"/>
    <graphics type="ELLIPSE" h="40.0" w="40.0" x="2176.431884765625" y="3642.81201171875" fill="#ccccff" width="1" outline="#666666" cy:nodeTransparency="1.0" cy:nodeLabelFont="Default-0-12" cy:nodeLabel="LOC100621559" cy:borderLineType="solid"/>
  </node>
  <node label="100522091" id="-764">
    <att type="integer" name="HA.A10" value="207"/>
    <att type="integer" name="HA.A6" value="597"/>
    <att type="integer" name="HA.A7" value="269"/>
    <att type="integer" name="HA.A8" value="130"/>
    <att type="integer" name="HA.A9" value="143"/>
    <att type="integer" name="LA.A1" value="219"/>
    <att type="integer" name="LA.A2" value="136"/>
    <att type="integer" name="LA.A3" value="376"/>
    <att type="integer" name="LA.A4" value="394"/>
    <att type="integer" name="LA.A5" value="176"/>
    <att type="string" name="canonicalName" value="100522091"/>
    <att type="string" name="geneName" value="GUCY1A2"/>
    <att type="string" name="id" value="100522091"/>
    <att type="string" name="vizmap:11-5-2013-androCorSig_meanRCPruned_csv NODE_LABEL" value="GUCY1A2"/>
    <att type="string" name="vizmap:11-5-2013-androCorSig_meanRCPruned_csv NODE_SIZE" value="40.0"/>
    <graphics type="ELLIPSE" h="40.0" w="40.0" x="398.33941650390625" y="3457.0947265625" fill="#ccccff" width="1" outline="#666666" cy:nodeTransparency="1.0" cy:nodeLabelFont="Default-0-12" cy:nodeLabel="GUCY1A2" cy:borderLineType="solid"/>
  </node>
  <node label="100511241" id="-763">
    <att type="integer" name="HA.A10" value="727"/>
    <att type="integer" name="HA.A6" value="3054"/>
    <att type="integer" name="HA.A7" value="2160"/>
    <att type="integer" name="HA.A8" value="581"/>
    <att type="integer" name="HA.A9" value="496"/>
    <att type="integer" name="LA.A1" value="780"/>
    <att type="integer" name="LA.A2" value="825"/>
    <att type="integer" name="LA.A3" value="1789"/>
    <att type="integer" name="LA.A4" value="1625"/>
    <att type="integer" name="LA.A5" value="1815"/>
    <att type="string" name="canonicalName" value="100511241"/>
    <att type="string" name="geneName" value="LOC100511241"/>
    <att type="string" name="id" value="100511241"/>
    <att type="string" name="vizmap:11-5-2013-androCorSig_meanRCPruned_csv NODE_LABEL" value="LOC100511241"/>
    <att type="string" name="vizmap:11-5-2013-androCorSig_meanRCPruned_csv NODE_SIZE" value="40.0"/>
    <graphics type="ELLIPSE" h="40.0" w="40.0" x="556.9945678710938" y="3451.21875" fill="#ccccff" width="1" outline="#666666" cy:nodeTransparency="1.0" cy:nodeLabelFont="Default-0-12" cy:nodeLabel="LOC100511241" cy:borderLineType="solid"/>
  </node>
  <node label="414412" id="-762">
    <att type="integer" name="HA.A10" value="575"/>
    <att type="integer" name="HA.A6" value="1177"/>
    <att type="integer" name="HA.A7" value="1223"/>
    <att type="integer" name="HA.A8" value="499"/>
    <att type="integer" name="HA.A9" value="457"/>
    <att type="integer" name="LA.A1" value="670"/>
    <att type="integer" name="LA.A2" value="493"/>
    <att type="integer" name="LA.A3" value="1235"/>
    <att type="integer" name="LA.A4" value="987"/>
    <att type="integer" name="LA.A5" value="1148"/>
    <att type="string" name="canonicalName" value="414412"/>
    <att type="string" name="geneName" value="SDHB"/>
    <att type="string" name="id" value="414412"/>
    <att type="string" name="vizmap:11-5-2013-androCorSig_meanRCPruned_csv NODE_LABEL" value="SDHB"/>
    <att type="string" name="vizmap:11-5-2013-androCorSig_meanRCPruned_csv NODE_SIZE" value="40.0"/>
    <graphics type="ELLIPSE" h="40.0" w="40.0" x="264.56951904296875" y="2794.199951171875" fill="#ccccff" width="1" outline="#666666" cy:nodeTransparency="1.0" cy:nodeLabelFont="Default-0-12" cy:nodeLabel="SDHB" cy:borderLineType="solid"/>
  </node>
  <node label="100627128" id="-761">
    <att type="integer" name="HA.A10" value="583"/>
    <att type="integer" name="HA.A6" value="764"/>
    <att type="integer" name="HA.A7" value="2168"/>
    <att type="integer" name="HA.A8" value="820"/>
    <att type="integer" name="HA.A9" value="569"/>
    <att type="integer" name="LA.A1" value="602"/>
    <att type="integer" name="LA.A2" value="501"/>
    <att type="integer" name="LA.A3" value="1349"/>
    <att type="integer" name="LA.A4" value="985"/>
    <att type="integer" name="LA.A5" value="969"/>
    <att type="string" name="canonicalName" value="100627128"/>
    <att type="string" name="geneName" value="FH"/>
    <att type="string" name="id" value="100627128"/>
    <att type="string" name="vizmap:11-5-2013-androCorSig_meanRCPruned_csv NODE_LABEL" value="FH"/>
    <att type="string" name="vizmap:11-5-2013-androCorSig_meanRCPruned_csv NODE_SIZE" value="40.0"/>
    <graphics type="ELLIPSE" h="40.0" w="40.0" x="340.81622314453125" y="2902.77001953125" fill="#ccccff" width="1" outline="#666666" cy:nodeTransparency="1.0" cy:nodeLabelFont="Default-0-12" cy:nodeLabel="FH" cy:borderLineType="solid"/>
  </node>
  <node label="100525120" id="-760">
    <att type="integer" name="HA.A10" value="31"/>
    <att type="integer" name="HA.A6" value="117"/>
    <att type="integer" name="HA.A7" value="79"/>
    <att type="integer" name="HA.A8" value="40"/>
    <att type="integer" name="HA.A9" value="43"/>
    <att type="integer" name="LA.A1" value="37"/>
    <att type="integer" name="LA.A2" value="46"/>
    <att type="integer" name="LA.A3" value="88"/>
    <att type="integer" name="LA.A4" value="87"/>
    <att type="integer" name="LA.A5" value="44"/>
    <att type="string" name="canonicalName" value="100525120"/>
    <att type="string" name="geneName" value="LOC100525120"/>
    <att type="string" name="id" value="100525120"/>
    <att type="string" name="vizmap:11-5-2013-androCorSig_meanRCPruned_csv NODE_LABEL" value="LOC100525120"/>
    <att type="string" name="vizmap:11-5-2013-androCorSig_meanRCPruned_csv NODE_SIZE" value="40.0"/>
    <graphics type="ELLIPSE" h="40.0" w="40.0" x="1698.503662109375" y="2730.950439453125" fill="#ccccff" width="1" outline="#666666" cy:nodeTransparency="1.0" cy:nodeLabelFont="Default-0-12" cy:nodeLabel="LOC100525120" cy:borderLineType="solid"/>
  </node>
  <node label="397350" id="-759">
    <att type="integer" name="HA.A10" value="71"/>
    <att type="integer" name="HA.A6" value="279"/>
    <att type="integer" name="HA.A7" value="164"/>
    <att type="integer" name="HA.A8" value="60"/>
    <att type="integer" name="HA.A9" value="27"/>
    <att type="integer" name="LA.A1" value="96"/>
    <att type="integer" name="LA.A2" value="127"/>
    <att type="integer" name="LA.A3" value="172"/>
    <att type="integer" name="LA.A4" value="164"/>
    <att type="integer" name="LA.A5" value="82"/>
    <att type="string" name="canonicalName" value="397350"/>
    <att type="string" name="geneName" value="IGF1R"/>
    <att type="string" name="id" value="397350"/>
    <att type="string" name="vizmap:11-5-2013-androCorSig_meanRCPruned_csv NODE_LABEL" value="IGF1R"/>
    <att type="string" name="vizmap:11-5-2013-androCorSig_meanRCPruned_csv NODE_SIZE" value="40.0"/>
    <graphics type="ELLIPSE" h="40.0" w="40.0" x="1718.9462890625" y="2873.263427734375" fill="#ccccff" width="1" outline="#666666" cy:nodeTransparency="1.0" cy:nodeLabelFont="Default-0-12" cy:nodeLabel="IGF1R" cy:borderLineType="solid"/>
  </node>
  <node label="100621123" id="-758">
    <att type="integer" name="HA.A10" value="229"/>
    <att type="integer" name="HA.A6" value="484"/>
    <att type="integer" name="HA.A7" value="573"/>
    <att type="integer" name="HA.A8" value="232"/>
    <att type="integer" name="HA.A9" value="166"/>
    <att type="integer" name="LA.A1" value="277"/>
    <att type="integer" name="LA.A2" value="410"/>
    <att type="integer" name="LA.A3" value="548"/>
    <att type="integer" name="LA.A4" value="520"/>
    <att type="integer" name="LA.A5" value="412"/>
    <att type="string" name="canonicalName" value="100621123"/>
    <att type="string" name="geneName" value="LOC100621123"/>
    <att type="string" name="id" value="100621123"/>
    <att type="string" name="vizmap:11-5-2013-androCorSig_meanRCPruned_csv NODE_LABEL" value="LOC100621123"/>
    <att type="string" name="vizmap:11-5-2013-androCorSig_meanRCPruned_csv NODE_SIZE" value="40.0"/>
    <graphics type="ELLIPSE" h="40.0" w="40.0" x="885.4971313476562" y="3552.242919921875" fill="#ccccff" width="1" outline="#666666" cy:nodeTransparency="1.0" cy:nodeLabelFont="Default-0-12" cy:nodeLabel="LOC100621123" cy:borderLineType="solid"/>
  </node>
  <node label="100516367" id="-757">
    <att type="integer" name="HA.A10" value="674"/>
    <att type="integer" name="HA.A6" value="1532"/>
    <att type="integer" name="HA.A7" value="1485"/>
    <att type="integer" name="HA.A8" value="656"/>
    <att type="integer" name="HA.A9" value="689"/>
    <att type="integer" name="LA.A1" value="728"/>
    <att type="integer" name="LA.A2" value="392"/>
    <att type="integer" name="LA.A3" value="1610"/>
    <att type="integer" name="LA.A4" value="1420"/>
    <att type="integer" name="LA.A5" value="913"/>
    <att type="string" name="canonicalName" value="100516367"/>
    <att type="string" name="geneName" value="LOC100516367"/>
    <att type="string" name="id" value="100516367"/>
    <att type="string" name="vizmap:11-5-2013-androCorSig_meanRCPruned_csv NODE_LABEL" value="LOC100516367"/>
    <att type="string" name="vizmap:11-5-2013-androCorSig_meanRCPruned_csv NODE_SIZE" value="40.0"/>
    <graphics type="ELLIPSE" h="40.0" w="40.0" x="721.4860229492188" y="3515.45458984375" fill="#ccccff" width="1" outline="#666666" cy:nodeTransparency="1.0" cy:nodeLabelFont="Default-0-12" cy:nodeLabel="LOC100516367" cy:borderLineType="solid"/>
  </node>
  <node label="100525292" id="-756">
    <att type="integer" name="HA.A10" value="136"/>
    <att type="integer" name="HA.A6" value="260"/>
    <att type="integer" name="HA.A7" value="361"/>
    <att type="integer" name="HA.A8" value="123"/>
    <att type="integer" name="HA.A9" value="152"/>
    <att type="integer" name="LA.A1" value="153"/>
    <att type="integer" name="LA.A2" value="171"/>
    <att type="integer" name="LA.A3" value="374"/>
    <att type="integer" name="LA.A4" value="322"/>
    <att type="integer" name="LA.A5" value="224"/>
    <att type="string" name="canonicalName" value="100525292"/>
    <att type="string" name="geneName" value="LOC100525292"/>
    <att type="string" name="id" value="100525292"/>
    <att type="string" name="vizmap:11-5-2013-androCorSig_meanRCPruned_csv NODE_LABEL" value="LOC100525292"/>
    <att type="string" name="vizmap:11-5-2013-androCorSig_meanRCPruned_csv NODE_SIZE" value="40.0"/>
    <graphics type="ELLIPSE" h="40.0" w="40.0" x="745.6490478515625" y="3400.277099609375" fill="#ccccff" width="1" outline="#666666" cy:nodeTransparency="1.0" cy:nodeLabelFont="Default-0-12" cy:nodeLabel="LOC100525292" cy:borderLineType="solid"/>
  </node>
  <node label="100155762" id="-755">
    <att type="integer" name="HA.A10" value="438"/>
    <att type="integer" name="HA.A6" value="774"/>
    <att type="integer" name="HA.A7" value="1006"/>
    <att type="integer" name="HA.A8" value="498"/>
    <att type="integer" name="HA.A9" value="367"/>
    <att type="integer" name="LA.A1" value="456"/>
    <att type="integer" name="LA.A2" value="455"/>
    <att type="integer" name="LA.A3" value="1026"/>
    <att type="integer" name="LA.A4" value="737"/>
    <att type="integer" name="LA.A5" value="563"/>
    <att type="string" name="canonicalName" value="100155762"/>
    <att type="string" name="geneName" value="CDK1"/>
    <att type="string" name="id" value="100155762"/>
    <att type="string" name="vizmap:11-5-2013-androCorSig_meanRCPruned_csv NODE_LABEL" value="CDK1"/>
    <att type="string" name="vizmap:11-5-2013-androCorSig_meanRCPruned_csv NODE_SIZE" value="40.0"/>
    <graphics type="ELLIPSE" h="40.0" w="40.0" x="1962.559814453125" y="5233.6279296875" fill="#ccccff" width="1" outline="#666666" cy:nodeTransparency="1.0" cy:nodeLabelFont="Default-0-12" cy:nodeLabel="CDK1" cy:borderLineType="solid"/>
  </node>
  <node label="100521487" id="-754">
    <att type="integer" name="HA.A10" value="275"/>
    <att type="integer" name="HA.A6" value="698"/>
    <att type="integer" name="HA.A7" value="550"/>
    <att type="integer" name="HA.A8" value="223"/>
    <att type="integer" name="HA.A9" value="215"/>
    <att type="integer" name="LA.A1" value="260"/>
    <att type="integer" name="LA.A2" value="316"/>
    <att type="integer" name="LA.A3" value="518"/>
    <att type="integer" name="LA.A4" value="455"/>
    <att type="integer" name="LA.A5" value="243"/>
    <att type="string" name="canonicalName" value="100521487"/>
    <att type="string" name="geneName" value="WEE1"/>
    <att type="string" name="id" value="100521487"/>
    <att type="string" name="vizmap:11-5-2013-androCorSig_meanRCPruned_csv NODE_LABEL" value="WEE1"/>
    <att type="string" name="vizmap:11-5-2013-androCorSig_meanRCPruned_csv NODE_SIZE" value="40.0"/>
    <graphics type="ELLIPSE" h="40.0" w="40.0" x="2072.22021484375" y="5243.32666015625" fill="#ccccff" width="1" outline="#666666" cy:nodeTransparency="1.0" cy:nodeLabelFont="Default-0-12" cy:nodeLabel="WEE1" cy:borderLineType="solid"/>
  </node>
  <node label="100512194" id="-753">
    <att type="integer" name="HA.A10" value="199"/>
    <att type="integer" name="HA.A6" value="743"/>
    <att type="integer" name="HA.A7" value="593"/>
    <att type="integer" name="HA.A8" value="269"/>
    <att type="integer" name="HA.A9" value="220"/>
    <att type="integer" name="LA.A1" value="280"/>
    <att type="integer" name="LA.A2" value="127"/>
    <att type="integer" name="LA.A3" value="716"/>
    <att type="integer" name="LA.A4" value="585"/>
    <att type="integer" name="LA.A5" value="353"/>
    <att type="string" name="canonicalName" value="100512194"/>
    <att type="string" name="geneName" value="PCYT1A"/>
    <att type="string" name="id" value="100512194"/>
    <att type="string" name="vizmap:11-5-2013-androCorSig_meanRCPruned_csv NODE_LABEL" value="PCYT1A"/>
    <att type="string" name="vizmap:11-5-2013-androCorSig_meanRCPruned_csv NODE_SIZE" value="40.0"/>
    <graphics type="ELLIPSE" h="40.0" w="40.0" x="2187.267822265625" y="2791.328125" fill="#ccccff" width="1" outline="#666666" cy:nodeTransparency="1.0" cy:nodeLabelFont="Default-0-12" cy:nodeLabel="PCYT1A" cy:borderLineType="solid"/>
  </node>
  <node label="100154792" id="-752">
    <att type="integer" name="HA.A10" value="1412"/>
    <att type="integer" name="HA.A6" value="3129"/>
    <att type="integer" name="HA.A7" value="3081"/>
    <att type="integer" name="HA.A8" value="1296"/>
    <att type="integer" name="HA.A9" value="953"/>
    <att type="integer" name="LA.A1" value="1245"/>
    <att type="integer" name="LA.A2" value="788"/>
    <att type="integer" name="LA.A3" value="2858"/>
    <att type="integer" name="LA.A4" value="2603"/>
    <att type="integer" name="LA.A5" value="1574"/>
    <att type="string" name="canonicalName" value="100154792"/>
    <att type="string" name="geneName" value="CEPT1"/>
    <att type="string" name="id" value="100154792"/>
    <att type="string" name="vizmap:11-5-2013-androCorSig_meanRCPruned_csv NODE_LABEL" value="CEPT1"/>
    <att type="string" name="vizmap:11-5-2013-androCorSig_meanRCPruned_csv NODE_SIZE" value="40.0"/>
    <graphics type="ELLIPSE" h="40.0" w="40.0" x="2154.762451171875" y="2880.574462890625" fill="#ccccff" width="1" outline="#666666" cy:nodeTransparency="1.0" cy:nodeLabelFont="Default-0-12" cy:nodeLabel="CEPT1" cy:borderLineType="solid"/>
  </node>
  <node label="100627689" id="-751">
    <att type="integer" name="HA.A10" value="121"/>
    <att type="integer" name="HA.A6" value="244"/>
    <att type="integer" name="HA.A7" value="503"/>
    <att type="integer" name="HA.A8" value="209"/>
    <att type="integer" name="HA.A9" value="94"/>
    <att type="integer" name="LA.A1" value="214"/>
    <att type="integer" name="LA.A2" value="243"/>
    <att type="integer" name="LA.A3" value="564"/>
    <att type="integer" name="LA.A4" value="414"/>
    <att type="integer" name="LA.A5" value="228"/>
    <att type="string" name="canonicalName" value="100627689"/>
    <att type="string" name="geneName" value="LOC100627689"/>
    <att type="string" name="id" value="100627689"/>
    <att type="string" name="vizmap:11-5-2013-androCorSig_meanRCPruned_csv NODE_LABEL" value="LOC100627689"/>
    <att type="string" name="vizmap:11-5-2013-androCorSig_meanRCPruned_csv NODE_SIZE" value="40.0"/>
    <graphics type="ELLIPSE" h="40.0" w="40.0" x="2100.708984375" y="1126.3726806640625" fill="#ccccff" width="1" outline="#666666" cy:nodeTransparency="1.0" cy:nodeLabelFont="Default-0-12" cy:nodeLabel="LOC100627689" cy:borderLineType="solid"/>
  </node>
  <node label="100522018" id="-750">
    <att type="integer" name="HA.A10" value="118"/>
    <att type="integer" name="HA.A6" value="238"/>
    <att type="integer" name="HA.A7" value="246"/>
    <att type="integer" name="HA.A8" value="97"/>
    <att type="integer" name="HA.A9" value="72"/>
    <att type="integer" name="LA.A1" value="110"/>
    <att type="integer" name="LA.A2" value="149"/>
    <att type="integer" name="LA.A3" value="225"/>
    <att type="integer" name="LA.A4" value="196"/>
    <att type="integer" name="LA.A5" value="86"/>
    <att type="string" name="canonicalName" value="100522018"/>
    <att type="string" name="geneName" value="GCLC"/>
    <att type="string" name="id" value="100522018"/>
    <att type="string" name="vizmap:11-5-2013-androCorSig_meanRCPruned_csv NODE_LABEL" value="GCLC"/>
    <att type="string" name="vizmap:11-5-2013-androCorSig_meanRCPruned_csv NODE_SIZE" value="40.0"/>
    <graphics type="ELLIPSE" h="40.0" w="40.0" x="2171.8701171875" y="1232.5709228515625" fill="#ccccff" width="1" outline="#666666" cy:nodeTransparency="1.0" cy:nodeLabelFont="Default-0-12" cy:nodeLabel="GCLC" cy:borderLineType="solid"/>
  </node>
  <node label="397136" id="-749">
    <att type="integer" name="HA.A10" value="1040"/>
    <att type="integer" name="HA.A6" value="1258"/>
    <att type="integer" name="HA.A7" value="1818"/>
    <att type="integer" name="HA.A8" value="869"/>
    <att type="integer" name="HA.A9" value="747"/>
    <att type="integer" name="LA.A1" value="697"/>
    <att type="integer" name="LA.A2" value="477"/>
    <att type="integer" name="LA.A3" value="1599"/>
    <att type="integer" name="LA.A4" value="1388"/>
    <att type="integer" name="LA.A5" value="1070"/>
    <att type="string" name="canonicalName" value="397136"/>
    <att type="string" name="geneName" value="PPP2CB"/>
    <att type="string" name="id" value="397136"/>
    <att type="string" name="vizmap:11-5-2013-androCorSig_meanRCPruned_csv NODE_LABEL" value="PPP2CB"/>
    <att type="string" name="vizmap:11-5-2013-androCorSig_meanRCPruned_csv NODE_SIZE" value="40.0"/>
    <graphics type="ELLIPSE" h="40.0" w="40.0" x="1286.11669921875" y="3524.46826171875" fill="#ccccff" width="1" outline="#666666" cy:nodeTransparency="1.0" cy:nodeLabelFont="Default-0-12" cy:nodeLabel="PPP2CB" cy:borderLineType="solid"/>
  </node>
  <node label="100621326" id="-748">
    <att type="integer" name="HA.A10" value="1341"/>
    <att type="integer" name="HA.A6" value="2415"/>
    <att type="integer" name="HA.A7" value="2209"/>
    <att type="integer" name="HA.A8" value="958"/>
    <att type="integer" name="HA.A9" value="1487"/>
    <att type="integer" name="LA.A1" value="874"/>
    <att type="integer" name="LA.A2" value="379"/>
    <att type="integer" name="LA.A3" value="2203"/>
    <att type="integer" name="LA.A4" value="1989"/>
    <att type="integer" name="LA.A5" value="1356"/>
    <att type="string" name="canonicalName" value="100621326"/>
    <att type="string" name="geneName" value="LOC100621326"/>
    <att type="string" name="id" value="100621326"/>
    <att type="string" name="vizmap:11-5-2013-androCorSig_meanRCPruned_csv NODE_LABEL" value="LOC100621326"/>
    <att type="string" name="vizmap:11-5-2013-androCorSig_meanRCPruned_csv NODE_SIZE" value="40.0"/>
    <graphics type="ELLIPSE" h="40.0" w="40.0" x="1341.9747314453125" y="3560.52880859375" fill="#ccccff" width="1" outline="#666666" cy:nodeTransparency="1.0" cy:nodeLabelFont="Default-0-12" cy:nodeLabel="LOC100621326" cy:borderLineType="solid"/>
  </node>
  <node label="100513511" id="-747">
    <att type="integer" name="HA.A10" value="37"/>
    <att type="integer" name="HA.A6" value="98"/>
    <att type="integer" name="HA.A7" value="77"/>
    <att type="integer" name="HA.A8" value="28"/>
    <att type="integer" name="HA.A9" value="18"/>
    <att type="integer" name="LA.A1" value="21"/>
    <att type="integer" name="LA.A2" value="25"/>
    <att type="integer" name="LA.A3" value="60"/>
    <att type="integer" name="LA.A4" value="47"/>
    <att type="integer" name="LA.A5" value="37"/>
    <att type="string" name="canonicalName" value="100513511"/>
    <att type="string" name="geneName" value="MTFMT"/>
    <att type="string" name="id" value="100513511"/>
    <att type="string" name="vizmap:11-5-2013-androCorSig_meanRCPruned_csv NODE_LABEL" value="MTFMT"/>
    <att type="string" name="vizmap:11-5-2013-androCorSig_meanRCPruned_csv NODE_SIZE" value="40.0"/>
    <graphics type="ELLIPSE" h="40.0" w="40.0" x="2883.425537109375" y="4553.4453125" fill="#ccccff" width="1" outline="#666666" cy:nodeTransparency="1.0" cy:nodeLabelFont="Default-0-12" cy:nodeLabel="MTFMT" cy:borderLineType="solid"/>
  </node>
  <node label="100525912" id="-746">
    <att type="integer" name="HA.A10" value="209"/>
    <att type="integer" name="HA.A6" value="292"/>
    <att type="integer" name="HA.A7" value="432"/>
    <att type="integer" name="HA.A8" value="217"/>
    <att type="integer" name="HA.A9" value="100"/>
    <att type="integer" name="LA.A1" value="149"/>
    <att type="integer" name="LA.A2" value="243"/>
    <att type="integer" name="LA.A3" value="433"/>
    <att type="integer" name="LA.A4" value="357"/>
    <att type="integer" name="LA.A5" value="272"/>
    <att type="string" name="canonicalName" value="100525912"/>
    <att type="string" name="geneName" value="DHFR"/>
    <att type="string" name="id" value="100525912"/>
    <att type="string" name="vizmap:11-5-2013-androCorSig_meanRCPruned_csv NODE_LABEL" value="DHFR"/>
    <att type="string" name="vizmap:11-5-2013-androCorSig_meanRCPruned_csv NODE_SIZE" value="40.0"/>
    <graphics type="ELLIPSE" h="40.0" w="40.0" x="2794.692626953125" y="4576.81494140625" fill="#ccccff" width="1" outline="#666666" cy:nodeTransparency="1.0" cy:nodeLabelFont="Default-0-12" cy:nodeLabel="DHFR" cy:borderLineType="solid"/>
  </node>
  <node label="100626911" id="-745">
    <att type="integer" name="HA.A10" value="80"/>
    <att type="integer" name="HA.A6" value="68"/>
    <att type="integer" name="HA.A7" value="290"/>
    <att type="integer" name="HA.A8" value="135"/>
    <att type="integer" name="HA.A9" value="55"/>
    <att type="integer" name="LA.A1" value="60"/>
    <att type="integer" name="LA.A2" value="155"/>
    <att type="integer" name="LA.A3" value="242"/>
    <att type="integer" name="LA.A4" value="167"/>
    <att type="integer" name="LA.A5" value="164"/>
    <att type="string" name="canonicalName" value="100626911"/>
    <att type="string" name="geneName" value="LOC100626911"/>
    <att type="string" name="id" value="100626911"/>
    <att type="string" name="vizmap:11-5-2013-androCorSig_meanRCPruned_csv NODE_LABEL" value="LOC100626911"/>
    <att type="string" name="vizmap:11-5-2013-androCorSig_meanRCPruned_csv NODE_SIZE" value="40.0"/>
    <graphics type="ELLIPSE" h="40.0" w="40.0" x="2814.71240234375" y="4652.33349609375" fill="#ccccff" width="1" outline="#666666" cy:nodeTransparency="1.0" cy:nodeLabelFont="Default-0-12" cy:nodeLabel="LOC100626911" cy:borderLineType="solid"/>
  </node>
  <node label="100514459" id="-744">
    <att type="integer" name="HA.A10" value="72"/>
    <att type="integer" name="HA.A6" value="66"/>
    <att type="integer" name="HA.A7" value="291"/>
    <att type="integer" name="HA.A8" value="127"/>
    <att type="integer" name="HA.A9" value="50"/>
    <att type="integer" name="LA.A1" value="56"/>
    <att type="integer" name="LA.A2" value="148"/>
    <att type="integer" name="LA.A3" value="241"/>
    <att type="integer" name="LA.A4" value="160"/>
    <att type="integer" name="LA.A5" value="167"/>
    <att type="string" name="canonicalName" value="100514459"/>
    <att type="string" name="geneName" value="LOC100514459"/>
    <att type="string" name="id" value="100514459"/>
    <att type="string" name="vizmap:11-5-2013-androCorSig_meanRCPruned_csv NODE_LABEL" value="LOC100514459"/>
    <att type="string" name="vizmap:11-5-2013-androCorSig_meanRCPruned_csv NODE_SIZE" value="40.0"/>
    <graphics type="ELLIPSE" h="40.0" w="40.0" x="2774.775146484375" y="4501.26904296875" fill="#ccccff" width="1" outline="#666666" cy:nodeTransparency="1.0" cy:nodeLabelFont="Default-0-12" cy:nodeLabel="LOC100514459" cy:borderLineType="solid"/>
  </node>
  <node label="100155736" id="-743">
    <att type="integer" name="HA.A10" value="78"/>
    <att type="integer" name="HA.A6" value="171"/>
    <att type="integer" name="HA.A7" value="312"/>
    <att type="integer" name="HA.A8" value="138"/>
    <att type="integer" name="HA.A9" value="91"/>
    <att type="integer" name="LA.A1" value="63"/>
    <att type="integer" name="LA.A2" value="66"/>
    <att type="integer" name="LA.A3" value="245"/>
    <att type="integer" name="LA.A4" value="202"/>
    <att type="integer" name="LA.A5" value="120"/>
    <att type="string" name="canonicalName" value="100155736"/>
    <att type="string" name="geneName" value="LIPG"/>
    <att type="string" name="id" value="100155736"/>
    <att type="string" name="vizmap:11-5-2013-androCorSig_meanRCPruned_csv NODE_LABEL" value="LIPG"/>
    <att type="string" name="vizmap:11-5-2013-androCorSig_meanRCPruned_csv NODE_SIZE" value="40.0"/>
    <graphics type="ELLIPSE" h="40.0" w="40.0" x="2309.038818359375" y="2549.48974609375" fill="#ccccff" width="1" outline="#666666" cy:nodeTransparency="1.0" cy:nodeLabelFont="Default-0-12" cy:nodeLabel="LIPG" cy:borderLineType="solid"/>
  </node>
  <node label="100625799" id="-742">
    <att type="integer" name="HA.A10" value="28"/>
    <att type="integer" name="HA.A6" value="182"/>
    <att type="integer" name="HA.A7" value="76"/>
    <att type="integer" name="HA.A8" value="25"/>
    <att type="integer" name="HA.A9" value="13"/>
    <att type="integer" name="LA.A1" value="18"/>
    <att type="integer" name="LA.A2" value="23"/>
    <att type="integer" name="LA.A3" value="64"/>
    <att type="integer" name="LA.A4" value="70"/>
    <att type="integer" name="LA.A5" value="36"/>
    <att type="string" name="canonicalName" value="100625799"/>
    <att type="string" name="geneName" value="DGKB"/>
    <att type="string" name="id" value="100625799"/>
    <att type="string" name="vizmap:11-5-2013-androCorSig_meanRCPruned_csv NODE_LABEL" value="DGKB"/>
    <att type="string" name="vizmap:11-5-2013-androCorSig_meanRCPruned_csv NODE_SIZE" value="40.0"/>
    <graphics type="ELLIPSE" h="40.0" w="40.0" x="2189.640380859375" y="2647.48779296875" fill="#ccccff" width="1" outline="#666666" cy:nodeTransparency="1.0" cy:nodeLabelFont="Default-0-12" cy:nodeLabel="DGKB" cy:borderLineType="solid"/>
  </node>
  <node label="100522059" id="-741">
    <att type="integer" name="HA.A10" value="109"/>
    <att type="integer" name="HA.A6" value="349"/>
    <att type="integer" name="HA.A7" value="228"/>
    <att type="integer" name="HA.A8" value="86"/>
    <att type="integer" name="HA.A9" value="66"/>
    <att type="integer" name="LA.A1" value="72"/>
    <att type="integer" name="LA.A2" value="55"/>
    <att type="integer" name="LA.A3" value="191"/>
    <att type="integer" name="LA.A4" value="162"/>
    <att type="integer" name="LA.A5" value="163"/>
    <att type="string" name="canonicalName" value="100522059"/>
    <att type="string" name="geneName" value="LOC100522059"/>
    <att type="string" name="id" value="100522059"/>
    <att type="string" name="vizmap:11-5-2013-androCorSig_meanRCPruned_csv NODE_LABEL" value="LOC100522059"/>
    <att type="string" name="vizmap:11-5-2013-androCorSig_meanRCPruned_csv NODE_SIZE" value="40.0"/>
    <graphics type="ELLIPSE" h="40.0" w="40.0" x="549.914306640625" y="6378.82470703125" fill="#ccccff" width="1" outline="#666666" cy:nodeTransparency="1.0" cy:nodeLabelFont="Default-0-12" cy:nodeLabel="LOC100522059" cy:borderLineType="solid"/>
  </node>
  <node label="100152635" id="-740">
    <att type="integer" name="HA.A10" value="204"/>
    <att type="integer" name="HA.A6" value="579"/>
    <att type="integer" name="HA.A7" value="529"/>
    <att type="integer" name="HA.A8" value="166"/>
    <att type="integer" name="HA.A9" value="175"/>
    <att type="integer" name="LA.A1" value="221"/>
    <att type="integer" name="LA.A2" value="218"/>
    <att type="integer" name="LA.A3" value="486"/>
    <att type="integer" name="LA.A4" value="421"/>
    <att type="integer" name="LA.A5" value="276"/>
    <att type="string" name="canonicalName" value="100152635"/>
    <att type="string" name="geneName" value="MPP5"/>
    <att type="string" name="id" value="100152635"/>
    <att type="string" name="vizmap:11-5-2013-androCorSig_meanRCPruned_csv NODE_LABEL" value="MPP5"/>
    <att type="string" name="vizmap:11-5-2013-androCorSig_meanRCPruned_csv NODE_SIZE" value="40.0"/>
    <graphics type="ELLIPSE" h="40.0" w="40.0" x="548.0973510742188" y="6486.57373046875" fill="#ccccff" width="1" outline="#666666" cy:nodeTransparency="1.0" cy:nodeLabelFont="Default-0-12" cy:nodeLabel="MPP5" cy:borderLineType="solid"/>
  </node>
  <node label="100144302" id="-739">
    <att type="integer" name="HA.A10" value="765"/>
    <att type="integer" name="HA.A6" value="1425"/>
    <att type="integer" name="HA.A7" value="2162"/>
    <att type="integer" name="HA.A8" value="904"/>
    <att type="integer" name="HA.A9" value="571"/>
    <att type="integer" name="LA.A1" value="529"/>
    <att type="integer" name="LA.A2" value="632"/>
    <att type="integer" name="LA.A3" value="1745"/>
    <att type="integer" name="LA.A4" value="1578"/>
    <att type="integer" name="LA.A5" value="1153"/>
    <att type="string" name="canonicalName" value="100144302"/>
    <att type="string" name="geneName" value="ATF4"/>
    <att type="string" name="id" value="100144302"/>
    <att type="string" name="vizmap:11-5-2013-androCorSig_meanRCPruned_csv NODE_LABEL" value="ATF4"/>
    <att type="string" name="vizmap:11-5-2013-androCorSig_meanRCPruned_csv NODE_SIZE" value="40.0"/>
    <graphics type="ELLIPSE" h="40.0" w="40.0" x="1930.6732177734375" y="3240.966064453125" fill="#ccccff" width="1" outline="#666666" cy:nodeTransparency="1.0" cy:nodeLabelFont="Default-0-12" cy:nodeLabel="ATF4" cy:borderLineType="solid"/>
  </node>
  <node label="100520353" id="-738">
    <att type="integer" name="HA.A10" value="9"/>
    <att type="integer" name="HA.A6" value="71"/>
    <att type="integer" name="HA.A7" value="50"/>
    <att type="integer" name="HA.A8" value="14"/>
    <att type="integer" name="HA.A9" value="10"/>
    <att type="integer" name="LA.A1" value="11"/>
    <att type="integer" name="LA.A2" value="16"/>
    <att type="integer" name="LA.A3" value="44"/>
    <att type="integer" name="LA.A4" value="39"/>
    <att type="integer" name="LA.A5" value="24"/>
    <att type="string" name="canonicalName" value="100520353"/>
    <att type="string" name="geneName" value="LOC100520353"/>
    <att type="string" name="id" value="100520353"/>
    <att type="string" name="vizmap:11-5-2013-androCorSig_meanRCPruned_csv NODE_LABEL" value="LOC100520353"/>
    <att type="string" name="vizmap:11-5-2013-androCorSig_meanRCPruned_csv NODE_SIZE" value="40.0"/>
    <graphics type="ELLIPSE" h="40.0" w="40.0" x="1727.371826171875" y="3264.0" fill="#ccccff" width="1" outline="#666666" cy:nodeTransparency="1.0" cy:nodeLabelFont="Default-0-12" cy:nodeLabel="LOC100520353" cy:borderLineType="solid"/>
  </node>
  <node label="100739348" id="-737">
    <att type="integer" name="HA.A10" value="106"/>
    <att type="integer" name="HA.A6" value="511"/>
    <att type="integer" name="HA.A7" value="411"/>
    <att type="integer" name="HA.A8" value="85"/>
    <att type="integer" name="HA.A9" value="147"/>
    <att type="integer" name="LA.A1" value="175"/>
    <att type="integer" name="LA.A2" value="85"/>
    <att type="integer" name="LA.A3" value="268"/>
    <att type="integer" name="LA.A4" value="174"/>
    <att type="integer" name="LA.A5" value="161"/>
    <att type="string" name="canonicalName" value="100739348"/>
    <att type="string" name="geneName" value="LOC100739348"/>
    <att type="string" name="id" value="100739348"/>
    <att type="string" name="vizmap:11-5-2013-androCorSig_meanRCPruned_csv NODE_LABEL" value="LOC100739348"/>
    <att type="string" name="vizmap:11-5-2013-androCorSig_meanRCPruned_csv NODE_SIZE" value="40.0"/>
    <graphics type="ELLIPSE" h="40.0" w="40.0" x="1420.512939453125" y="3398.562744140625" fill="#ccccff" width="1" outline="#666666" cy:nodeTransparency="1.0" cy:nodeLabelFont="Default-0-12" cy:nodeLabel="LOC100739348" cy:borderLineType="solid"/>
  </node>
  <node label="100156445" id="-736">
    <att type="integer" name="HA.A10" value="304"/>
    <att type="integer" name="HA.A6" value="764"/>
    <att type="integer" name="HA.A7" value="855"/>
    <att type="integer" name="HA.A8" value="456"/>
    <att type="integer" name="HA.A9" value="297"/>
    <att type="integer" name="LA.A1" value="572"/>
    <att type="integer" name="LA.A2" value="312"/>
    <att type="integer" name="LA.A3" value="830"/>
    <att type="integer" name="LA.A4" value="688"/>
    <att type="integer" name="LA.A5" value="535"/>
    <att type="string" name="canonicalName" value="100156445"/>
    <att type="string" name="geneName" value="POLR1E"/>
    <att type="string" name="id" value="100156445"/>
    <att type="string" name="vizmap:11-5-2013-androCorSig_meanRCPruned_csv NODE_LABEL" value="POLR1E"/>
    <att type="string" name="vizmap:11-5-2013-androCorSig_meanRCPruned_csv NODE_SIZE" value="40.0"/>
    <graphics type="ELLIPSE" h="40.0" w="40.0" x="1492.302490234375" y="3535.468994140625" fill="#ccccff" width="1" outline="#666666" cy:nodeTransparency="1.0" cy:nodeLabelFont="Default-0-12" cy:nodeLabel="POLR1E" cy:borderLineType="solid"/>
  </node>
  <node label="100144421" id="-735">
    <att type="integer" name="HA.A10" value="900"/>
    <att type="integer" name="HA.A6" value="1501"/>
    <att type="integer" name="HA.A7" value="2384"/>
    <att type="integer" name="HA.A8" value="1052"/>
    <att type="integer" name="HA.A9" value="960"/>
    <att type="integer" name="LA.A1" value="954"/>
    <att type="integer" name="LA.A2" value="640"/>
    <att type="integer" name="LA.A3" value="2021"/>
    <att type="integer" name="LA.A4" value="1503"/>
    <att type="integer" name="LA.A5" value="1304"/>
    <att type="string" name="canonicalName" value="100144421"/>
    <att type="string" name="geneName" value="GNAI3"/>
    <att type="string" name="id" value="100144421"/>
    <att type="string" name="vizmap:11-5-2013-androCorSig_meanRCPruned_csv NODE_LABEL" value="GNAI3"/>
    <att type="string" name="vizmap:11-5-2013-androCorSig_meanRCPruned_csv NODE_SIZE" value="40.0"/>
    <graphics type="ELLIPSE" h="40.0" w="40.0" x="1533.248291015625" y="3088.1044921875" fill="#ccccff" width="1" outline="#666666" cy:nodeTransparency="1.0" cy:nodeLabelFont="Default-0-12" cy:nodeLabel="GNAI3" cy:borderLineType="solid"/>
  </node>
  <node label="100037971" id="-734">
    <att type="integer" name="HA.A10" value="128"/>
    <att type="integer" name="HA.A6" value="272"/>
    <att type="integer" name="HA.A7" value="278"/>
    <att type="integer" name="HA.A8" value="136"/>
    <att type="integer" name="HA.A9" value="99"/>
    <att type="integer" name="LA.A1" value="132"/>
    <att type="integer" name="LA.A2" value="72"/>
    <att type="integer" name="LA.A3" value="250"/>
    <att type="integer" name="LA.A4" value="199"/>
    <att type="integer" name="LA.A5" value="138"/>
    <att type="string" name="canonicalName" value="100037971"/>
    <att type="string" name="geneName" value="LOC100037971"/>
    <att type="string" name="id" value="100037971"/>
    <att type="string" name="vizmap:11-5-2013-androCorSig_meanRCPruned_csv NODE_LABEL" value="LOC100037971"/>
    <att type="string" name="vizmap:11-5-2013-androCorSig_meanRCPruned_csv NODE_SIZE" value="40.0"/>
    <graphics type="ELLIPSE" h="40.0" w="40.0" x="1257.8448486328125" y="3605.001220703125" fill="#ccccff" width="1" outline="#666666" cy:nodeTransparency="1.0" cy:nodeLabelFont="Default-0-12" cy:nodeLabel="LOC100037971" cy:borderLineType="solid"/>
  </node>
  <node label="100524223" id="-733">
    <att type="integer" name="HA.A10" value="2366"/>
    <att type="integer" name="HA.A6" value="2588"/>
    <att type="integer" name="HA.A7" value="6879"/>
    <att type="integer" name="HA.A8" value="2769"/>
    <att type="integer" name="HA.A9" value="1721"/>
    <att type="integer" name="LA.A1" value="1228"/>
    <att type="integer" name="LA.A2" value="776"/>
    <att type="integer" name="LA.A3" value="2449"/>
    <att type="integer" name="LA.A4" value="2244"/>
    <att type="integer" name="LA.A5" value="1659"/>
    <att type="string" name="canonicalName" value="100524223"/>
    <att type="string" name="geneName" value="HMGCS1"/>
    <att type="string" name="id" value="100524223"/>
    <att type="string" name="vizmap:11-5-2013-androCorSig_meanRCPruned_csv NODE_LABEL" value="HMGCS1"/>
    <att type="string" name="vizmap:11-5-2013-androCorSig_meanRCPruned_csv NODE_SIZE" value="40.0"/>
    <graphics type="ELLIPSE" h="40.0" w="40.0" x="2892.000244140625" y="3998.36474609375" fill="#ccccff" width="1" outline="#666666" cy:nodeTransparency="1.0" cy:nodeLabelFont="Default-0-12" cy:nodeLabel="HMGCS1" cy:borderLineType="solid"/>
  </node>
  <node label="397604" id="-732">
    <att type="integer" name="HA.A10" value="497"/>
    <att type="integer" name="HA.A6" value="637"/>
    <att type="integer" name="HA.A7" value="1630"/>
    <att type="integer" name="HA.A8" value="755"/>
    <att type="integer" name="HA.A9" value="401"/>
    <att type="integer" name="LA.A1" value="624"/>
    <att type="integer" name="LA.A2" value="1050"/>
    <att type="integer" name="LA.A3" value="1645"/>
    <att type="integer" name="LA.A4" value="1268"/>
    <att type="integer" name="LA.A5" value="1121"/>
    <att type="string" name="canonicalName" value="397604"/>
    <att type="string" name="geneName" value="HADH"/>
    <att type="string" name="id" value="397604"/>
    <att type="string" name="vizmap:11-5-2013-androCorSig_meanRCPruned_csv NODE_LABEL" value="HADH"/>
    <att type="string" name="vizmap:11-5-2013-androCorSig_meanRCPruned_csv NODE_SIZE" value="40.0"/>
    <graphics type="ELLIPSE" h="40.0" w="40.0" x="2892.517822265625" y="4126.87548828125" fill="#ccccff" width="1" outline="#666666" cy:nodeTransparency="1.0" cy:nodeLabelFont="Default-0-12" cy:nodeLabel="HADH" cy:borderLineType="solid"/>
  </node>
  <node label="100626793" id="-731">
    <att type="integer" name="HA.A10" value="1177"/>
    <att type="integer" name="HA.A6" value="1819"/>
    <att type="integer" name="HA.A7" value="3599"/>
    <att type="integer" name="HA.A8" value="1471"/>
    <att type="integer" name="HA.A9" value="1089"/>
    <att type="integer" name="LA.A1" value="1346"/>
    <att type="integer" name="LA.A2" value="1719"/>
    <att type="integer" name="LA.A3" value="3039"/>
    <att type="integer" name="LA.A4" value="2248"/>
    <att type="integer" name="LA.A5" value="1728"/>
    <att type="string" name="canonicalName" value="100626793"/>
    <att type="string" name="geneName" value="ACAT1"/>
    <att type="string" name="id" value="100626793"/>
    <att type="string" name="vizmap:11-5-2013-androCorSig_meanRCPruned_csv NODE_LABEL" value="ACAT1"/>
    <att type="string" name="vizmap:11-5-2013-androCorSig_meanRCPruned_csv NODE_SIZE" value="40.0"/>
    <graphics type="ELLIPSE" h="40.0" w="40.0" x="2948.1982421875" y="3879.107177734375" fill="#ccccff" width="1" outline="#666666" cy:nodeTransparency="1.0" cy:nodeLabelFont="Default-0-12" cy:nodeLabel="ACAT1" cy:borderLineType="solid"/>
  </node>
  <node label="100515577" id="-730">
    <att type="integer" name="HA.A10" value="335"/>
    <att type="integer" name="HA.A6" value="399"/>
    <att type="integer" name="HA.A7" value="1042"/>
    <att type="integer" name="HA.A8" value="395"/>
    <att type="integer" name="HA.A9" value="258"/>
    <att type="integer" name="LA.A1" value="322"/>
    <att type="integer" name="LA.A2" value="512"/>
    <att type="integer" name="LA.A3" value="808"/>
    <att type="integer" name="LA.A4" value="630"/>
    <att type="integer" name="LA.A5" value="623"/>
    <att type="string" name="canonicalName" value="100515577"/>
    <att type="string" name="geneName" value="ACAA1"/>
    <att type="string" name="id" value="100515577"/>
    <att type="string" name="vizmap:11-5-2013-androCorSig_meanRCPruned_csv NODE_LABEL" value="ACAA1"/>
    <att type="string" name="vizmap:11-5-2013-androCorSig_meanRCPruned_csv NODE_SIZE" value="40.0"/>
    <graphics type="ELLIPSE" h="40.0" w="40.0" x="2838.650146484375" y="4095.861328125" fill="#ccccff" width="1" outline="#666666" cy:nodeTransparency="1.0" cy:nodeLabelFont="Default-0-12" cy:nodeLabel="ACAA1" cy:borderLineType="solid"/>
  </node>
  <node label="100151951" id="-729">
    <att type="integer" name="HA.A10" value="621"/>
    <att type="integer" name="HA.A6" value="2081"/>
    <att type="integer" name="HA.A7" value="1976"/>
    <att type="integer" name="HA.A8" value="715"/>
    <att type="integer" name="HA.A9" value="829"/>
    <att type="integer" name="LA.A1" value="598"/>
    <att type="integer" name="LA.A2" value="471"/>
    <att type="integer" name="LA.A3" value="2470"/>
    <att type="integer" name="LA.A4" value="1663"/>
    <att type="integer" name="LA.A5" value="1949"/>
    <att type="string" name="canonicalName" value="100151951"/>
    <att type="string" name="geneName" value="TUBA4A"/>
    <att type="string" name="id" value="100151951"/>
    <att type="string" name="vizmap:11-5-2013-androCorSig_meanRCPruned_csv NODE_LABEL" value="TUBA4A"/>
    <att type="string" name="vizmap:11-5-2013-androCorSig_meanRCPruned_csv NODE_SIZE" value="40.0"/>
    <graphics type="ELLIPSE" h="40.0" w="40.0" x="448.09735107421875" y="6378.82470703125" fill="#ccccff" width="1" outline="#666666" cy:nodeTransparency="1.0" cy:nodeLabelFont="Default-0-12" cy:nodeLabel="TUBA4A" cy:borderLineType="solid"/>
  </node>
  <node label="100154566" id="-728">
    <att type="integer" name="HA.A10" value="915"/>
    <att type="integer" name="HA.A6" value="2636"/>
    <att type="integer" name="HA.A7" value="2280"/>
    <att type="integer" name="HA.A8" value="823"/>
    <att type="integer" name="HA.A9" value="817"/>
    <att type="integer" name="LA.A1" value="1090"/>
    <att type="integer" name="LA.A2" value="906"/>
    <att type="integer" name="LA.A3" value="2112"/>
    <att type="integer" name="LA.A4" value="1898"/>
    <att type="integer" name="LA.A5" value="1357"/>
    <att type="string" name="canonicalName" value="100154566"/>
    <att type="string" name="geneName" value="DYNC1I2"/>
    <att type="string" name="id" value="100154566"/>
    <att type="string" name="vizmap:11-5-2013-androCorSig_meanRCPruned_csv NODE_LABEL" value="DYNC1I2"/>
    <att type="string" name="vizmap:11-5-2013-androCorSig_meanRCPruned_csv NODE_SIZE" value="40.0"/>
    <graphics type="ELLIPSE" h="40.0" w="40.0" x="445.086181640625" y="6486.546875" fill="#ccccff" width="1" outline="#666666" cy:nodeTransparency="1.0" cy:nodeLabelFont="Default-0-12" cy:nodeLabel="DYNC1I2" cy:borderLineType="solid"/>
  </node>
  <node label="397655" id="-727">
    <att type="integer" name="HA.A10" value="9383"/>
    <att type="integer" name="HA.A6" value="17372"/>
    <att type="integer" name="HA.A7" value="24637"/>
    <att type="integer" name="HA.A8" value="11620"/>
    <att type="integer" name="HA.A9" value="9991"/>
    <att type="integer" name="LA.A1" value="9477"/>
    <att type="integer" name="LA.A2" value="6538"/>
    <att type="integer" name="LA.A3" value="25445"/>
    <att type="integer" name="LA.A4" value="17542"/>
    <att type="integer" name="LA.A5" value="19446"/>
    <att type="string" name="canonicalName" value="397655"/>
    <att type="string" name="geneName" value="RAN"/>
    <att type="string" name="id" value="397655"/>
    <att type="string" name="vizmap:11-5-2013-androCorSig_meanRCPruned_csv NODE_LABEL" value="RAN"/>
    <att type="string" name="vizmap:11-5-2013-androCorSig_meanRCPruned_csv NODE_SIZE" value="40.0"/>
    <graphics type="ELLIPSE" h="40.0" w="40.0" x="345.086181640625" y="6378.82470703125" fill="#ccccff" width="1" outline="#666666" cy:nodeTransparency="1.0" cy:nodeLabelFont="Default-0-12" cy:nodeLabel="RAN" cy:borderLineType="solid"/>
  </node>
  <node label="100515013" id="-726">
    <att type="integer" name="HA.A10" value="557"/>
    <att type="integer" name="HA.A6" value="946"/>
    <att type="integer" name="HA.A7" value="1186"/>
    <att type="integer" name="HA.A8" value="594"/>
    <att type="integer" name="HA.A9" value="398"/>
    <att type="integer" name="LA.A1" value="637"/>
    <att type="integer" name="LA.A2" value="778"/>
    <att type="integer" name="LA.A3" value="1188"/>
    <att type="integer" name="LA.A4" value="1072"/>
    <att type="integer" name="LA.A5" value="619"/>
    <att type="string" name="canonicalName" value="100515013"/>
    <att type="string" name="geneName" value="LOC100515013"/>
    <att type="string" name="id" value="100515013"/>
    <att type="string" name="vizmap:11-5-2013-androCorSig_meanRCPruned_csv NODE_LABEL" value="LOC100515013"/>
    <att type="string" name="vizmap:11-5-2013-androCorSig_meanRCPruned_csv NODE_SIZE" value="40.0"/>
    <graphics type="ELLIPSE" h="40.0" w="40.0" x="342.57061767578125" y="6486.5595703125" fill="#ccccff" width="1" outline="#666666" cy:nodeTransparency="1.0" cy:nodeLabelFont="Default-0-12" cy:nodeLabel="LOC100515013" cy:borderLineType="solid"/>
  </node>
  <node label="396933" id="-725">
    <att type="integer" name="HA.A10" value="1749"/>
    <att type="integer" name="HA.A6" value="3429"/>
    <att type="integer" name="HA.A7" value="3506"/>
    <att type="integer" name="HA.A8" value="1521"/>
    <att type="integer" name="HA.A9" value="1351"/>
    <att type="integer" name="LA.A1" value="1669"/>
    <att type="integer" name="LA.A2" value="911"/>
    <att type="integer" name="LA.A3" value="3370"/>
    <att type="integer" name="LA.A4" value="2927"/>
    <att type="integer" name="LA.A5" value="2328"/>
    <att type="string" name="canonicalName" value="396933"/>
    <att type="string" name="geneName" value="FUT8"/>
    <att type="string" name="id" value="396933"/>
    <att type="string" name="vizmap:11-5-2013-androCorSig_meanRCPruned_csv NODE_LABEL" value="FUT8"/>
    <att type="string" name="vizmap:11-5-2013-androCorSig_meanRCPruned_csv NODE_SIZE" value="40.0"/>
    <graphics type="ELLIPSE" h="40.0" w="40.0" x="242.57061767578125" y="6378.82470703125" fill="#ccccff" width="1" outline="#666666" cy:nodeTransparency="1.0" cy:nodeLabelFont="Default-0-12" cy:nodeLabel="FUT8" cy:borderLineType="solid"/>
  </node>
  <node label="100154856" id="-724">
    <att type="integer" name="HA.A10" value="312"/>
    <att type="integer" name="HA.A6" value="346"/>
    <att type="integer" name="HA.A7" value="880"/>
    <att type="integer" name="HA.A8" value="504"/>
    <att type="integer" name="HA.A9" value="285"/>
    <att type="integer" name="LA.A1" value="389"/>
    <att type="integer" name="LA.A2" value="519"/>
    <att type="integer" name="LA.A3" value="995"/>
    <att type="integer" name="LA.A4" value="763"/>
    <att type="integer" name="LA.A5" value="526"/>
    <att type="string" name="canonicalName" value="100154856"/>
    <att type="string" name="geneName" value="LOC100154856"/>
    <att type="string" name="id" value="100154856"/>
    <att type="string" name="vizmap:11-5-2013-androCorSig_meanRCPruned_csv NODE_LABEL" value="LOC100154856"/>
    <att type="string" name="vizmap:11-5-2013-androCorSig_meanRCPruned_csv NODE_SIZE" value="40.0"/>
    <graphics type="ELLIPSE" h="40.0" w="40.0" x="239.56021118164062" y="6486.546875" fill="#ccccff" width="1" outline="#666666" cy:nodeTransparency="1.0" cy:nodeLabelFont="Default-0-12" cy:nodeLabel="LOC100154856" cy:borderLineType="solid"/>
  </node>
  <node label="100156642" id="-723">
    <att type="integer" name="HA.A10" value="512"/>
    <att type="integer" name="HA.A6" value="1268"/>
    <att type="integer" name="HA.A7" value="1018"/>
    <att type="integer" name="HA.A8" value="456"/>
    <att type="integer" name="HA.A9" value="338"/>
    <att type="integer" name="LA.A1" value="658"/>
    <att type="integer" name="LA.A2" value="849"/>
    <att type="integer" name="LA.A3" value="1016"/>
    <att type="integer" name="LA.A4" value="977"/>
    <att type="integer" name="LA.A5" value="446"/>
    <att type="string" name="canonicalName" value="100156642"/>
    <att type="string" name="geneName" value="SLK"/>
    <att type="string" name="id" value="100156642"/>
    <att type="string" name="vizmap:11-5-2013-androCorSig_meanRCPruned_csv NODE_LABEL" value="SLK"/>
    <att type="string" name="vizmap:11-5-2013-androCorSig_meanRCPruned_csv NODE_SIZE" value="40.0"/>
    <graphics type="ELLIPSE" h="40.0" w="40.0" x="2490.372802734375" y="5338.353515625" fill="#ccccff" width="1" outline="#666666" cy:nodeTransparency="1.0" cy:nodeLabelFont="Default-0-12" cy:nodeLabel="SLK" cy:borderLineType="solid"/>
  </node>
  <node label="100151864" id="-722">
    <att type="integer" name="HA.A10" value="2358"/>
    <att type="integer" name="HA.A6" value="5068"/>
    <att type="integer" name="HA.A7" value="5758"/>
    <att type="integer" name="HA.A8" value="2809"/>
    <att type="integer" name="HA.A9" value="1915"/>
    <att type="integer" name="LA.A1" value="2881"/>
    <att type="integer" name="LA.A2" value="2908"/>
    <att type="integer" name="LA.A3" value="5380"/>
    <att type="integer" name="LA.A4" value="5139"/>
    <att type="integer" name="LA.A5" value="2894"/>
    <att type="string" name="canonicalName" value="100151864"/>
    <att type="string" name="geneName" value="SMC3"/>
    <att type="string" name="id" value="100151864"/>
    <att type="string" name="vizmap:11-5-2013-androCorSig_meanRCPruned_csv NODE_LABEL" value="SMC3"/>
    <att type="string" name="vizmap:11-5-2013-androCorSig_meanRCPruned_csv NODE_SIZE" value="40.0"/>
    <graphics type="ELLIPSE" h="40.0" w="40.0" x="2540.004638671875" y="5242.6748046875" fill="#ccccff" width="1" outline="#666666" cy:nodeTransparency="1.0" cy:nodeLabelFont="Default-0-12" cy:nodeLabel="SMC3" cy:borderLineType="solid"/>
  </node>
  <node label="100625897" id="-721">
    <att type="integer" name="HA.A10" value="129"/>
    <att type="integer" name="HA.A6" value="268"/>
    <att type="integer" name="HA.A7" value="183"/>
    <att type="integer" name="HA.A8" value="104"/>
    <att type="integer" name="HA.A9" value="86"/>
    <att type="integer" name="LA.A1" value="102"/>
    <att type="integer" name="LA.A2" value="113"/>
    <att type="integer" name="LA.A3" value="228"/>
    <att type="integer" name="LA.A4" value="187"/>
    <att type="integer" name="LA.A5" value="195"/>
    <att type="string" name="canonicalName" value="100625897"/>
    <att type="string" name="geneName" value="LOC100625897"/>
    <att type="string" name="id" value="100625897"/>
    <att type="string" name="vizmap:11-5-2013-androCorSig_meanRCPruned_csv NODE_LABEL" value="LOC100625897"/>
    <att type="string" name="vizmap:11-5-2013-androCorSig_meanRCPruned_csv NODE_SIZE" value="40.0"/>
    <graphics type="ELLIPSE" h="40.0" w="40.0" x="2986.318603515625" y="5660.84814453125" fill="#ccccff" width="1" outline="#666666" cy:nodeTransparency="1.0" cy:nodeLabelFont="Default-0-12" cy:nodeLabel="LOC100625897" cy:borderLineType="solid"/>
  </node>
  <node label="100521514" id="-720">
    <att type="integer" name="HA.A10" value="26"/>
    <att type="integer" name="HA.A6" value="50"/>
    <att type="integer" name="HA.A7" value="104"/>
    <att type="integer" name="HA.A8" value="35"/>
    <att type="integer" name="HA.A9" value="29"/>
    <att type="integer" name="LA.A1" value="46"/>
    <att type="integer" name="LA.A2" value="63"/>
    <att type="integer" name="LA.A3" value="125"/>
    <att type="integer" name="LA.A4" value="91"/>
    <att type="integer" name="LA.A5" value="110"/>
    <att type="string" name="canonicalName" value="100521514"/>
    <att type="string" name="geneName" value="LOC100521514"/>
    <att type="string" name="id" value="100521514"/>
    <att type="string" name="vizmap:11-5-2013-androCorSig_meanRCPruned_csv NODE_LABEL" value="LOC100521514"/>
    <att type="string" name="vizmap:11-5-2013-androCorSig_meanRCPruned_csv NODE_SIZE" value="40.0"/>
    <graphics type="ELLIPSE" h="40.0" w="40.0" x="2951.333740234375" y="5762.796875" fill="#ccccff" width="1" outline="#666666" cy:nodeTransparency="1.0" cy:nodeLabelFont="Default-0-12" cy:nodeLabel="LOC100521514" cy:borderLineType="solid"/>
  </node>
  <node label="100152988" id="-719">
    <att type="integer" name="HA.A10" value="434"/>
    <att type="integer" name="HA.A6" value="956"/>
    <att type="integer" name="HA.A7" value="1079"/>
    <att type="integer" name="HA.A8" value="485"/>
    <att type="integer" name="HA.A9" value="422"/>
    <att type="integer" name="LA.A1" value="548"/>
    <att type="integer" name="LA.A2" value="402"/>
    <att type="integer" name="LA.A3" value="1049"/>
    <att type="integer" name="LA.A4" value="849"/>
    <att type="integer" name="LA.A5" value="494"/>
    <att type="string" name="canonicalName" value="100152988"/>
    <att type="string" name="geneName" value="LOC100152988"/>
    <att type="string" name="id" value="100152988"/>
    <att type="string" name="vizmap:11-5-2013-androCorSig_meanRCPruned_csv NODE_LABEL" value="LOC100152988"/>
    <att type="string" name="vizmap:11-5-2013-androCorSig_meanRCPruned_csv NODE_SIZE" value="40.0"/>
    <graphics type="ELLIPSE" h="40.0" w="40.0" x="2789.8662109375" y="5648.4013671875" fill="#ccccff" width="1" outline="#666666" cy:nodeTransparency="1.0" cy:nodeLabelFont="Default-0-12" cy:nodeLabel="LOC100152988" cy:borderLineType="solid"/>
  </node>
  <node label="100519280" id="-718">
    <att type="integer" name="HA.A10" value="49"/>
    <att type="integer" name="HA.A6" value="169"/>
    <att type="integer" name="HA.A7" value="148"/>
    <att type="integer" name="HA.A8" value="68"/>
    <att type="integer" name="HA.A9" value="37"/>
    <att type="integer" name="LA.A1" value="90"/>
    <att type="integer" name="LA.A2" value="90"/>
    <att type="integer" name="LA.A3" value="165"/>
    <att type="integer" name="LA.A4" value="181"/>
    <att type="integer" name="LA.A5" value="49"/>
    <att type="string" name="canonicalName" value="100519280"/>
    <att type="string" name="geneName" value="SPTLC3"/>
    <att type="string" name="id" value="100519280"/>
    <att type="string" name="vizmap:11-5-2013-androCorSig_meanRCPruned_csv NODE_LABEL" value="SPTLC3"/>
    <att type="string" name="vizmap:11-5-2013-androCorSig_meanRCPruned_csv NODE_SIZE" value="40.0"/>
    <graphics type="ELLIPSE" h="40.0" w="40.0" x="2728.734130859375" y="5739.13330078125" fill="#ccccff" width="1" outline="#666666" cy:nodeTransparency="1.0" cy:nodeLabelFont="Default-0-12" cy:nodeLabel="SPTLC3" cy:borderLineType="solid"/>
  </node>
  <node label="100518074" id="-717">
    <att type="integer" name="HA.A10" value="93"/>
    <att type="integer" name="HA.A6" value="165"/>
    <att type="integer" name="HA.A7" value="162"/>
    <att type="integer" name="HA.A8" value="78"/>
    <att type="integer" name="HA.A9" value="67"/>
    <att type="integer" name="LA.A1" value="64"/>
    <att type="integer" name="LA.A2" value="45"/>
    <att type="integer" name="LA.A3" value="159"/>
    <att type="integer" name="LA.A4" value="143"/>
    <att type="integer" name="LA.A5" value="78"/>
    <att type="string" name="canonicalName" value="100518074"/>
    <att type="string" name="geneName" value="LOC100518074"/>
    <att type="string" name="id" value="100518074"/>
    <att type="string" name="vizmap:11-5-2013-androCorSig_meanRCPruned_csv NODE_LABEL" value="LOC100518074"/>
    <att type="string" name="vizmap:11-5-2013-androCorSig_meanRCPruned_csv NODE_SIZE" value="40.0"/>
    <graphics type="ELLIPSE" h="40.0" w="40.0" x="2003.3526611328125" y="3085.995361328125" fill="#ccccff" width="1" outline="#666666" cy:nodeTransparency="1.0" cy:nodeLabelFont="Default-0-12" cy:nodeLabel="LOC100518074" cy:borderLineType="solid"/>
  </node>
  <node label="100738706" id="-716">
    <att type="integer" name="HA.A10" value="43"/>
    <att type="integer" name="HA.A6" value="53"/>
    <att type="integer" name="HA.A7" value="88"/>
    <att type="integer" name="HA.A8" value="30"/>
    <att type="integer" name="HA.A9" value="21"/>
    <att type="integer" name="LA.A1" value="33"/>
    <att type="integer" name="LA.A2" value="40"/>
    <att type="integer" name="LA.A3" value="72"/>
    <att type="integer" name="LA.A4" value="67"/>
    <att type="integer" name="LA.A5" value="60"/>
    <att type="string" name="canonicalName" value="100738706"/>
    <att type="string" name="geneName" value="LOC100738706"/>
    <att type="string" name="id" value="100738706"/>
    <att type="string" name="vizmap:11-5-2013-androCorSig_meanRCPruned_csv NODE_LABEL" value="LOC100738706"/>
    <att type="string" name="vizmap:11-5-2013-androCorSig_meanRCPruned_csv NODE_SIZE" value="40.0"/>
    <graphics type="ELLIPSE" h="40.0" w="40.0" x="2240.982177734375" y="3089.755859375" fill="#ccccff" width="1" outline="#666666" cy:nodeTransparency="1.0" cy:nodeLabelFont="Default-0-12" cy:nodeLabel="LOC100738706" cy:borderLineType="solid"/>
  </node>
  <node label="100515992" id="-715">
    <att type="integer" name="HA.A10" value="2537"/>
    <att type="integer" name="HA.A6" value="4064"/>
    <att type="integer" name="HA.A7" value="4417"/>
    <att type="integer" name="HA.A8" value="2080"/>
    <att type="integer" name="HA.A9" value="1323"/>
    <att type="integer" name="LA.A1" value="2186"/>
    <att type="integer" name="LA.A2" value="2102"/>
    <att type="integer" name="LA.A3" value="4561"/>
    <att type="integer" name="LA.A4" value="3701"/>
    <att type="integer" name="LA.A5" value="3096"/>
    <att type="string" name="canonicalName" value="100515992"/>
    <att type="string" name="geneName" value="LOC100515992"/>
    <att type="string" name="id" value="100515992"/>
    <att type="string" name="vizmap:11-5-2013-androCorSig_meanRCPruned_csv NODE_LABEL" value="LOC100515992"/>
    <att type="string" name="vizmap:11-5-2013-androCorSig_meanRCPruned_csv NODE_SIZE" value="40.0"/>
    <graphics type="ELLIPSE" h="40.0" w="40.0" x="1699.1651611328125" y="3112.40771484375" fill="#ccccff" width="1" outline="#666666" cy:nodeTransparency="1.0" cy:nodeLabelFont="Default-0-12" cy:nodeLabel="LOC100515992" cy:borderLineType="solid"/>
  </node>
  <node label="100152497" id="-714">
    <att type="integer" name="HA.A10" value="41"/>
    <att type="integer" name="HA.A6" value="64"/>
    <att type="integer" name="HA.A7" value="94"/>
    <att type="integer" name="HA.A8" value="30"/>
    <att type="integer" name="HA.A9" value="26"/>
    <att type="integer" name="LA.A1" value="21"/>
    <att type="integer" name="LA.A2" value="39"/>
    <att type="integer" name="LA.A3" value="55"/>
    <att type="integer" name="LA.A4" value="41"/>
    <att type="integer" name="LA.A5" value="101"/>
    <att type="string" name="canonicalName" value="100152497"/>
    <att type="string" name="geneName" value="LOC100152497"/>
    <att type="string" name="id" value="100152497"/>
    <att type="string" name="vizmap:11-5-2013-androCorSig_meanRCPruned_csv NODE_LABEL" value="LOC100152497"/>
    <att type="string" name="vizmap:11-5-2013-androCorSig_meanRCPruned_csv NODE_SIZE" value="40.0"/>
    <graphics type="ELLIPSE" h="40.0" w="40.0" x="2102.17724609375" y="2983.126708984375" fill="#ccccff" width="1" outline="#666666" cy:nodeTransparency="1.0" cy:nodeLabelFont="Default-0-12" cy:nodeLabel="LOC100152497" cy:borderLineType="solid"/>
  </node>
  <node label="397040" id="-713">
    <att type="integer" name="HA.A10" value="291"/>
    <att type="integer" name="HA.A6" value="454"/>
    <att type="integer" name="HA.A7" value="764"/>
    <att type="integer" name="HA.A8" value="338"/>
    <att type="integer" name="HA.A9" value="209"/>
    <att type="integer" name="LA.A1" value="310"/>
    <att type="integer" name="LA.A2" value="326"/>
    <att type="integer" name="LA.A3" value="750"/>
    <att type="integer" name="LA.A4" value="530"/>
    <att type="integer" name="LA.A5" value="307"/>
    <att type="string" name="canonicalName" value="397040"/>
    <att type="string" name="geneName" value="UGP2"/>
    <att type="string" name="id" value="397040"/>
    <att type="string" name="vizmap:11-5-2013-androCorSig_meanRCPruned_csv NODE_LABEL" value="UGP2"/>
    <att type="string" name="vizmap:11-5-2013-androCorSig_meanRCPruned_csv NODE_SIZE" value="40.0"/>
    <graphics type="ELLIPSE" h="40.0" w="40.0" x="1627.5262451171875" y="5283.33251953125" fill="#ccccff" width="1" outline="#666666" cy:nodeTransparency="1.0" cy:nodeLabelFont="Default-0-12" cy:nodeLabel="UGP2" cy:borderLineType="solid"/>
  </node>
  <node label="733659" id="-712">
    <att type="integer" name="HA.A10" value="189"/>
    <att type="integer" name="HA.A6" value="183"/>
    <att type="integer" name="HA.A7" value="337"/>
    <att type="integer" name="HA.A8" value="164"/>
    <att type="integer" name="HA.A9" value="237"/>
    <att type="integer" name="LA.A1" value="268"/>
    <att type="integer" name="LA.A2" value="172"/>
    <att type="integer" name="LA.A3" value="430"/>
    <att type="integer" name="LA.A4" value="845"/>
    <att type="integer" name="LA.A5" value="624"/>
    <att type="string" name="canonicalName" value="733659"/>
    <att type="string" name="geneName" value="PYGM"/>
    <att type="string" name="id" value="733659"/>
    <att type="string" name="vizmap:11-5-2013-androCorSig_meanRCPruned_csv NODE_LABEL" value="PYGM"/>
    <att type="string" name="vizmap:11-5-2013-androCorSig_meanRCPruned_csv NODE_SIZE" value="40.0"/>
    <graphics type="ELLIPSE" h="40.0" w="40.0" x="1717.8111572265625" y="5222.1630859375" fill="#ccccff" width="1" outline="#666666" cy:nodeTransparency="1.0" cy:nodeLabelFont="Default-0-12" cy:nodeLabel="PYGM" cy:borderLineType="solid"/>
  </node>
  <node label="396997" id="-711">
    <att type="integer" name="HA.A10" value="121"/>
    <att type="integer" name="HA.A6" value="110"/>
    <att type="integer" name="HA.A7" value="221"/>
    <att type="integer" name="HA.A8" value="106"/>
    <att type="integer" name="HA.A9" value="70"/>
    <att type="integer" name="LA.A1" value="47"/>
    <att type="integer" name="LA.A2" value="98"/>
    <att type="integer" name="LA.A3" value="361"/>
    <att type="integer" name="LA.A4" value="158"/>
    <att type="integer" name="LA.A5" value="538"/>
    <att type="string" name="canonicalName" value="396997"/>
    <att type="string" name="geneName" value="CLDN5"/>
    <att type="string" name="id" value="396997"/>
    <att type="string" name="vizmap:11-5-2013-androCorSig_meanRCPruned_csv NODE_LABEL" value="CLDN5"/>
    <att type="string" name="vizmap:11-5-2013-androCorSig_meanRCPruned_csv NODE_SIZE" value="40.0"/>
    <graphics type="ELLIPSE" h="40.0" w="40.0" x="446.98406982421875" y="4061.531494140625" fill="#ccccff" width="1" outline="#666666" cy:nodeTransparency="1.0" cy:nodeLabelFont="Default-0-12" cy:nodeLabel="CLDN5" cy:borderLineType="solid"/>
  </node>
  <node label="396567" id="-710">
    <att type="integer" name="HA.A10" value="695"/>
    <att type="integer" name="HA.A6" value="1287"/>
    <att type="integer" name="HA.A7" value="1444"/>
    <att type="integer" name="HA.A8" value="718"/>
    <att type="integer" name="HA.A9" value="664"/>
    <att type="integer" name="LA.A1" value="725"/>
    <att type="integer" name="LA.A2" value="515"/>
    <att type="integer" name="LA.A3" value="1583"/>
    <att type="integer" name="LA.A4" value="1261"/>
    <att type="integer" name="LA.A5" value="774"/>
    <att type="string" name="canonicalName" value="396567"/>
    <att type="string" name="geneName" value="ZO1"/>
    <att type="string" name="id" value="396567"/>
    <att type="string" name="vizmap:11-5-2013-androCorSig_meanRCPruned_csv NODE_LABEL" value="ZO1"/>
    <att type="string" name="vizmap:11-5-2013-androCorSig_meanRCPruned_csv NODE_SIZE" value="40.0"/>
    <graphics type="ELLIPSE" h="40.0" w="40.0" x="559.2532348632812" y="3984.04345703125" fill="#ccccff" width="1" outline="#666666" cy:nodeTransparency="1.0" cy:nodeLabelFont="Default-0-12" cy:nodeLabel="ZO1" cy:borderLineType="solid"/>
  </node>
  <node label="100153927" id="-709">
    <att type="integer" name="HA.A10" value="190"/>
    <att type="integer" name="HA.A6" value="414"/>
    <att type="integer" name="HA.A7" value="463"/>
    <att type="integer" name="HA.A8" value="174"/>
    <att type="integer" name="HA.A9" value="170"/>
    <att type="integer" name="LA.A1" value="187"/>
    <att type="integer" name="LA.A2" value="168"/>
    <att type="integer" name="LA.A3" value="404"/>
    <att type="integer" name="LA.A4" value="330"/>
    <att type="integer" name="LA.A5" value="261"/>
    <att type="string" name="canonicalName" value="100153927"/>
    <att type="string" name="geneName" value="MAPK1"/>
    <att type="string" name="id" value="100153927"/>
    <att type="string" name="vizmap:11-5-2013-androCorSig_meanRCPruned_csv NODE_LABEL" value="MAPK1"/>
    <att type="string" name="vizmap:11-5-2013-androCorSig_meanRCPruned_csv NODE_SIZE" value="40.0"/>
    <graphics type="ELLIPSE" h="40.0" w="40.0" x="1537.643798828125" y="2930.327880859375" fill="#ccccff" width="1" outline="#666666" cy:nodeTransparency="1.0" cy:nodeLabelFont="Default-0-12" cy:nodeLabel="MAPK1" cy:borderLineType="solid"/>
  </node>
  <node label="100144419" id="-708">
    <att type="integer" name="HA.A10" value="73"/>
    <att type="integer" name="HA.A6" value="151"/>
    <att type="integer" name="HA.A7" value="145"/>
    <att type="integer" name="HA.A8" value="75"/>
    <att type="integer" name="HA.A9" value="35"/>
    <att type="integer" name="LA.A1" value="117"/>
    <att type="integer" name="LA.A2" value="144"/>
    <att type="integer" name="LA.A3" value="160"/>
    <att type="integer" name="LA.A4" value="190"/>
    <att type="integer" name="LA.A5" value="156"/>
    <att type="string" name="canonicalName" value="100144419"/>
    <att type="string" name="geneName" value="GBI1"/>
    <att type="string" name="id" value="100144419"/>
    <att type="string" name="vizmap:11-5-2013-androCorSig_meanRCPruned_csv NODE_LABEL" value="GBI1"/>
    <att type="string" name="vizmap:11-5-2013-androCorSig_meanRCPruned_csv NODE_SIZE" value="40.0"/>
    <graphics type="ELLIPSE" h="40.0" w="40.0" x="1629.033447265625" y="3085.842041015625" fill="#ccccff" width="1" outline="#666666" cy:nodeTransparency="1.0" cy:nodeLabelFont="Default-0-12" cy:nodeLabel="GBI1" cy:borderLineType="solid"/>
  </node>
  <node label="100626141" id="-707">
    <att type="integer" name="HA.A10" value="136"/>
    <att type="integer" name="HA.A6" value="237"/>
    <att type="integer" name="HA.A7" value="254"/>
    <att type="integer" name="HA.A8" value="102"/>
    <att type="integer" name="HA.A9" value="105"/>
    <att type="integer" name="LA.A1" value="90"/>
    <att type="integer" name="LA.A2" value="53"/>
    <att type="integer" name="LA.A3" value="261"/>
    <att type="integer" name="LA.A4" value="189"/>
    <att type="integer" name="LA.A5" value="137"/>
    <att type="string" name="canonicalName" value="100626141"/>
    <att type="string" name="geneName" value="ELK4"/>
    <att type="string" name="id" value="100626141"/>
    <att type="string" name="vizmap:11-5-2013-androCorSig_meanRCPruned_csv NODE_LABEL" value="ELK4"/>
    <att type="string" name="vizmap:11-5-2013-androCorSig_meanRCPruned_csv NODE_SIZE" value="40.0"/>
    <graphics type="ELLIPSE" h="40.0" w="40.0" x="1425.2100830078125" y="2860.43505859375" fill="#ccccff" width="1" outline="#666666" cy:nodeTransparency="1.0" cy:nodeLabelFont="Default-0-12" cy:nodeLabel="ELK4" cy:borderLineType="solid"/>
  </node>
  <node label="100514811" id="-706">
    <att type="integer" name="HA.A10" value="32"/>
    <att type="integer" name="HA.A6" value="120"/>
    <att type="integer" name="HA.A7" value="147"/>
    <att type="integer" name="HA.A8" value="70"/>
    <att type="integer" name="HA.A9" value="71"/>
    <att type="integer" name="LA.A1" value="33"/>
    <att type="integer" name="LA.A2" value="19"/>
    <att type="integer" name="LA.A3" value="158"/>
    <att type="integer" name="LA.A4" value="97"/>
    <att type="integer" name="LA.A5" value="76"/>
    <att type="string" name="canonicalName" value="100514811"/>
    <att type="string" name="geneName" value="PLA2G4E"/>
    <att type="string" name="id" value="100514811"/>
    <att type="string" name="vizmap:11-5-2013-androCorSig_meanRCPruned_csv NODE_LABEL" value="PLA2G4E"/>
    <att type="string" name="vizmap:11-5-2013-androCorSig_meanRCPruned_csv NODE_SIZE" value="40.0"/>
    <graphics type="ELLIPSE" h="40.0" w="40.0" x="1884.443115234375" y="2711.067626953125" fill="#ccccff" width="1" outline="#666666" cy:nodeTransparency="1.0" cy:nodeLabelFont="Default-0-12" cy:nodeLabel="PLA2G4E" cy:borderLineType="solid"/>
  </node>
  <node label="100142688" id="-705">
    <att type="integer" name="HA.A10" value="107"/>
    <att type="integer" name="HA.A6" value="261"/>
    <att type="integer" name="HA.A7" value="198"/>
    <att type="integer" name="HA.A8" value="101"/>
    <att type="integer" name="HA.A9" value="133"/>
    <att type="integer" name="LA.A1" value="97"/>
    <att type="integer" name="LA.A2" value="91"/>
    <att type="integer" name="LA.A3" value="339"/>
    <att type="integer" name="LA.A4" value="281"/>
    <att type="integer" name="LA.A5" value="176"/>
    <att type="string" name="canonicalName" value="100142688"/>
    <att type="string" name="geneName" value="CREB3L4"/>
    <att type="string" name="id" value="100142688"/>
    <att type="string" name="vizmap:11-5-2013-androCorSig_meanRCPruned_csv NODE_LABEL" value="CREB3L4"/>
    <att type="string" name="vizmap:11-5-2013-androCorSig_meanRCPruned_csv NODE_SIZE" value="40.0"/>
    <graphics type="ELLIPSE" h="40.0" w="40.0" x="1576.8555908203125" y="3126.77783203125" fill="#ccccff" width="1" outline="#666666" cy:nodeTransparency="1.0" cy:nodeLabelFont="Default-0-12" cy:nodeLabel="CREB3L4" cy:borderLineType="solid"/>
  </node>
  <node label="397057" id="-704">
    <att type="integer" name="HA.A10" value="504"/>
    <att type="integer" name="HA.A6" value="944"/>
    <att type="integer" name="HA.A7" value="988"/>
    <att type="integer" name="HA.A8" value="582"/>
    <att type="integer" name="HA.A9" value="374"/>
    <att type="integer" name="LA.A1" value="857"/>
    <att type="integer" name="LA.A2" value="1179"/>
    <att type="integer" name="LA.A3" value="1115"/>
    <att type="integer" name="LA.A4" value="1248"/>
    <att type="integer" name="LA.A5" value="761"/>
    <att type="string" name="canonicalName" value="397057"/>
    <att type="string" name="geneName" value="IL18"/>
    <att type="string" name="id" value="397057"/>
    <att type="string" name="vizmap:11-5-2013-androCorSig_meanRCPruned_csv NODE_LABEL" value="IL18"/>
    <att type="string" name="vizmap:11-5-2013-androCorSig_meanRCPruned_csv NODE_SIZE" value="40.0"/>
    <graphics type="ELLIPSE" h="40.0" w="40.0" x="1491.7572021484375" y="3065.10888671875" fill="#ccccff" width="1" outline="#666666" cy:nodeTransparency="1.0" cy:nodeLabelFont="Default-0-12" cy:nodeLabel="IL18" cy:borderLineType="solid"/>
  </node>
  <node label="100739508" id="-703">
    <att type="integer" name="HA.A10" value="186"/>
    <att type="integer" name="HA.A6" value="532"/>
    <att type="integer" name="HA.A7" value="798"/>
    <att type="integer" name="HA.A8" value="325"/>
    <att type="integer" name="HA.A9" value="206"/>
    <att type="integer" name="LA.A1" value="422"/>
    <att type="integer" name="LA.A2" value="694"/>
    <att type="integer" name="LA.A3" value="810"/>
    <att type="integer" name="LA.A4" value="885"/>
    <att type="integer" name="LA.A5" value="800"/>
    <att type="string" name="canonicalName" value="100739508"/>
    <att type="string" name="geneName" value="LOC100739508"/>
    <att type="string" name="id" value="100739508"/>
    <att type="string" name="vizmap:11-5-2013-androCorSig_meanRCPruned_csv NODE_LABEL" value="LOC100739508"/>
    <att type="string" name="vizmap:11-5-2013-androCorSig_meanRCPruned_csv NODE_SIZE" value="40.0"/>
    <graphics type="ELLIPSE" h="40.0" w="40.0" x="2339.532958984375" y="1915.515380859375" fill="#ccccff" width="1" outline="#666666" cy:nodeTransparency="1.0" cy:nodeLabelFont="Default-0-12" cy:nodeLabel="LOC100739508" cy:borderLineType="solid"/>
  </node>
  <node label="100152209" id="-702">
    <att type="integer" name="HA.A10" value="2992"/>
    <att type="integer" name="HA.A6" value="6198"/>
    <att type="integer" name="HA.A7" value="8249"/>
    <att type="integer" name="HA.A8" value="3984"/>
    <att type="integer" name="HA.A9" value="4227"/>
    <att type="integer" name="LA.A1" value="3092"/>
    <att type="integer" name="LA.A2" value="1141"/>
    <att type="integer" name="LA.A3" value="10181"/>
    <att type="integer" name="LA.A4" value="6312"/>
    <att type="integer" name="LA.A5" value="6064"/>
    <att type="string" name="canonicalName" value="100152209"/>
    <att type="string" name="geneName" value="GSTO2"/>
    <att type="string" name="id" value="100152209"/>
    <att type="string" name="vizmap:11-5-2013-androCorSig_meanRCPruned_csv NODE_LABEL" value="GSTO2"/>
    <att type="string" name="vizmap:11-5-2013-androCorSig_meanRCPruned_csv NODE_SIZE" value="40.0"/>
    <graphics type="ELLIPSE" h="40.0" w="40.0" x="2454.873779296875" y="1861.5155029296875" fill="#ccccff" width="1" outline="#666666" cy:nodeTransparency="1.0" cy:nodeLabelFont="Default-0-12" cy:nodeLabel="GSTO2" cy:borderLineType="solid"/>
  </node>
  <node label="403216" id="-701">
    <att type="integer" name="HA.A10" value="31"/>
    <att type="integer" name="HA.A6" value="85"/>
    <att type="integer" name="HA.A7" value="94"/>
    <att type="integer" name="HA.A8" value="33"/>
    <att type="integer" name="HA.A9" value="44"/>
    <att type="integer" name="LA.A1" value="48"/>
    <att type="integer" name="LA.A2" value="8"/>
    <att type="integer" name="LA.A3" value="140"/>
    <att type="integer" name="LA.A4" value="69"/>
    <att type="integer" name="LA.A5" value="51"/>
    <att type="string" name="canonicalName" value="403216"/>
    <att type="string" name="geneName" value="CYP2E1"/>
    <att type="string" name="id" value="403216"/>
    <att type="string" name="vizmap:11-5-2013-androCorSig_meanRCPruned_csv NODE_LABEL" value="CYP2E1"/>
    <att type="string" name="vizmap:11-5-2013-androCorSig_meanRCPruned_csv NODE_SIZE" value="40.0"/>
    <graphics type="ELLIPSE" h="40.0" w="40.0" x="2302.83203125" y="2046.32080078125" fill="#ccccff" width="1" outline="#666666" cy:nodeTransparency="1.0" cy:nodeLabelFont="Default-0-12" cy:nodeLabel="CYP2E1" cy:borderLineType="solid"/>
  </node>
  <node label="100512615" id="-700">
    <att type="integer" name="HA.A10" value="171"/>
    <att type="integer" name="HA.A6" value="223"/>
    <att type="integer" name="HA.A7" value="230"/>
    <att type="integer" name="HA.A8" value="132"/>
    <att type="integer" name="HA.A9" value="90"/>
    <att type="integer" name="LA.A1" value="141"/>
    <att type="integer" name="LA.A2" value="57"/>
    <att type="integer" name="LA.A3" value="222"/>
    <att type="integer" name="LA.A4" value="222"/>
    <att type="integer" name="LA.A5" value="143"/>
    <att type="string" name="canonicalName" value="100512615"/>
    <att type="string" name="geneName" value="ADH1C"/>
    <att type="string" name="id" value="100512615"/>
    <att type="string" name="vizmap:11-5-2013-androCorSig_meanRCPruned_csv NODE_LABEL" value="ADH1C"/>
    <att type="string" name="vizmap:11-5-2013-androCorSig_meanRCPruned_csv NODE_SIZE" value="40.0"/>
    <graphics type="ELLIPSE" h="40.0" w="40.0" x="2494.30419921875" y="2313.180908203125" fill="#ccccff" width="1" outline="#666666" cy:nodeTransparency="1.0" cy:nodeLabelFont="Default-0-12" cy:nodeLabel="ADH1C" cy:borderLineType="solid"/>
  </node>
  <node label="100519138" id="-699">
    <att type="integer" name="HA.A10" value="284"/>
    <att type="integer" name="HA.A6" value="412"/>
    <att type="integer" name="HA.A7" value="997"/>
    <att type="integer" name="HA.A8" value="400"/>
    <att type="integer" name="HA.A9" value="217"/>
    <att type="integer" name="LA.A1" value="233"/>
    <att type="integer" name="LA.A2" value="336"/>
    <att type="integer" name="LA.A3" value="826"/>
    <att type="integer" name="LA.A4" value="463"/>
    <att type="integer" name="LA.A5" value="443"/>
    <att type="string" name="canonicalName" value="100519138"/>
    <att type="string" name="geneName" value="RETSAT"/>
    <att type="string" name="id" value="100519138"/>
    <att type="string" name="vizmap:11-5-2013-androCorSig_meanRCPruned_csv NODE_LABEL" value="RETSAT"/>
    <att type="string" name="vizmap:11-5-2013-androCorSig_meanRCPruned_csv NODE_SIZE" value="40.0"/>
    <graphics type="ELLIPSE" h="40.0" w="40.0" x="2453.373046875" y="2404.74658203125" fill="#ccccff" width="1" outline="#666666" cy:nodeTransparency="1.0" cy:nodeLabelFont="Default-0-12" cy:nodeLabel="RETSAT" cy:borderLineType="solid"/>
  </node>
  <node label="100155530" id="-698">
    <att type="integer" name="HA.A10" value="412"/>
    <att type="integer" name="HA.A6" value="495"/>
    <att type="integer" name="HA.A7" value="1484"/>
    <att type="integer" name="HA.A8" value="771"/>
    <att type="integer" name="HA.A9" value="415"/>
    <att type="integer" name="LA.A1" value="626"/>
    <att type="integer" name="LA.A2" value="973"/>
    <att type="integer" name="LA.A3" value="1606"/>
    <att type="integer" name="LA.A4" value="1294"/>
    <att type="integer" name="LA.A5" value="1244"/>
    <att type="string" name="canonicalName" value="100155530"/>
    <att type="string" name="geneName" value="COMT"/>
    <att type="string" name="id" value="100155530"/>
    <att type="string" name="vizmap:11-5-2013-androCorSig_meanRCPruned_csv NODE_LABEL" value="COMT"/>
    <att type="string" name="vizmap:11-5-2013-androCorSig_meanRCPruned_csv NODE_SIZE" value="40.0"/>
    <graphics type="ELLIPSE" h="40.0" w="40.0" x="2409.8779296875" y="2193.629638671875" fill="#ccccff" width="1" outline="#666666" cy:nodeTransparency="1.0" cy:nodeLabelFont="Default-0-12" cy:nodeLabel="COMT" cy:borderLineType="solid"/>
  </node>
  <node label="100512795" id="-697">
    <att type="integer" name="HA.A10" value="197"/>
    <att type="integer" name="HA.A6" value="338"/>
    <att type="integer" name="HA.A7" value="311"/>
    <att type="integer" name="HA.A8" value="207"/>
    <att type="integer" name="HA.A9" value="139"/>
    <att type="integer" name="LA.A1" value="218"/>
    <att type="integer" name="LA.A2" value="65"/>
    <att type="integer" name="LA.A3" value="295"/>
    <att type="integer" name="LA.A4" value="372"/>
    <att type="integer" name="LA.A5" value="186"/>
    <att type="string" name="canonicalName" value="100512795"/>
    <att type="string" name="geneName" value="LOC100512795"/>
    <att type="string" name="id" value="100512795"/>
    <att type="string" name="vizmap:11-5-2013-androCorSig_meanRCPruned_csv NODE_LABEL" value="LOC100512795"/>
    <att type="string" name="vizmap:11-5-2013-androCorSig_meanRCPruned_csv NODE_SIZE" value="40.0"/>
    <graphics type="ELLIPSE" h="40.0" w="40.0" x="2381.31103515625" y="2304.310546875" fill="#ccccff" width="1" outline="#666666" cy:nodeTransparency="1.0" cy:nodeLabelFont="Default-0-12" cy:nodeLabel="LOC100512795" cy:borderLineType="solid"/>
  </node>
  <node label="100152951" id="-696">
    <att type="integer" name="HA.A10" value="1561"/>
    <att type="integer" name="HA.A6" value="2695"/>
    <att type="integer" name="HA.A7" value="4724"/>
    <att type="integer" name="HA.A8" value="2357"/>
    <att type="integer" name="HA.A9" value="1516"/>
    <att type="integer" name="LA.A1" value="2767"/>
    <att type="integer" name="LA.A2" value="4043"/>
    <att type="integer" name="LA.A3" value="5302"/>
    <att type="integer" name="LA.A4" value="4907"/>
    <att type="integer" name="LA.A5" value="3040"/>
    <att type="string" name="canonicalName" value="100152951"/>
    <att type="string" name="geneName" value="GSTA4"/>
    <att type="string" name="id" value="100152951"/>
    <att type="string" name="vizmap:11-5-2013-androCorSig_meanRCPruned_csv NODE_LABEL" value="GSTA4"/>
    <att type="string" name="vizmap:11-5-2013-androCorSig_meanRCPruned_csv NODE_SIZE" value="40.0"/>
    <graphics type="ELLIPSE" h="40.0" w="40.0" x="2441.33642578125" y="1653.380615234375" fill="#ccccff" width="1" outline="#666666" cy:nodeTransparency="1.0" cy:nodeLabelFont="Default-0-12" cy:nodeLabel="GSTA4" cy:borderLineType="solid"/>
  </node>
  <node label="100514231" id="-695">
    <att type="integer" name="HA.A10" value="37780"/>
    <att type="integer" name="HA.A6" value="50919"/>
    <att type="integer" name="HA.A7" value="86893"/>
    <att type="integer" name="HA.A8" value="37386"/>
    <att type="integer" name="HA.A9" value="32362"/>
    <att type="integer" name="LA.A1" value="20842"/>
    <att type="integer" name="LA.A2" value="12426"/>
    <att type="integer" name="LA.A3" value="56993"/>
    <att type="integer" name="LA.A4" value="44692"/>
    <att type="integer" name="LA.A5" value="66991"/>
    <att type="string" name="canonicalName" value="100514231"/>
    <att type="string" name="geneName" value="LOC100514231"/>
    <att type="string" name="id" value="100514231"/>
    <att type="string" name="vizmap:11-5-2013-androCorSig_meanRCPruned_csv NODE_LABEL" value="LOC100514231"/>
    <att type="string" name="vizmap:11-5-2013-androCorSig_meanRCPruned_csv NODE_SIZE" value="40.0"/>
    <graphics type="ELLIPSE" h="40.0" w="40.0" x="2494.590087890625" y="1773.5552978515625" fill="#ccccff" width="1" outline="#666666" cy:nodeTransparency="1.0" cy:nodeLabelFont="Default-0-12" cy:nodeLabel="LOC100514231" cy:borderLineType="solid"/>
  </node>
  <node label="399537" id="-694">
    <att type="integer" name="HA.A10" value="46197"/>
    <att type="integer" name="HA.A6" value="88052"/>
    <att type="integer" name="HA.A7" value="107382"/>
    <att type="integer" name="HA.A8" value="45997"/>
    <att type="integer" name="HA.A9" value="45221"/>
    <att type="integer" name="LA.A1" value="36432"/>
    <att type="integer" name="LA.A2" value="19471"/>
    <att type="integer" name="LA.A3" value="101371"/>
    <att type="integer" name="LA.A4" value="79939"/>
    <att type="integer" name="LA.A5" value="120337"/>
    <att type="string" name="canonicalName" value="399537"/>
    <att type="string" name="geneName" value="GPX4"/>
    <att type="string" name="id" value="399537"/>
    <att type="string" name="vizmap:11-5-2013-androCorSig_meanRCPruned_csv NODE_LABEL" value="GPX4"/>
    <att type="string" name="vizmap:11-5-2013-androCorSig_meanRCPruned_csv NODE_SIZE" value="40.0"/>
    <graphics type="ELLIPSE" h="40.0" w="40.0" x="2577.091064453125" y="1690.62744140625" fill="#ccccff" width="1" outline="#666666" cy:nodeTransparency="1.0" cy:nodeLabelFont="Default-0-12" cy:nodeLabel="GPX4" cy:borderLineType="solid"/>
  </node>
  <node label="397403" id="-693">
    <att type="integer" name="HA.A10" value="585"/>
    <att type="integer" name="HA.A6" value="164"/>
    <att type="integer" name="HA.A7" value="2714"/>
    <att type="integer" name="HA.A8" value="872"/>
    <att type="integer" name="HA.A9" value="256"/>
    <att type="integer" name="LA.A1" value="403"/>
    <att type="integer" name="LA.A2" value="142"/>
    <att type="integer" name="LA.A3" value="1608"/>
    <att type="integer" name="LA.A4" value="1358"/>
    <att type="integer" name="LA.A5" value="1913"/>
    <att type="string" name="canonicalName" value="397403"/>
    <att type="string" name="geneName" value="GPX1"/>
    <att type="string" name="id" value="397403"/>
    <att type="string" name="vizmap:11-5-2013-androCorSig_meanRCPruned_csv NODE_LABEL" value="GPX1"/>
    <att type="string" name="vizmap:11-5-2013-androCorSig_meanRCPruned_csv NODE_SIZE" value="40.0"/>
    <graphics type="ELLIPSE" h="40.0" w="40.0" x="2432.813232421875" y="1560.6971435546875" fill="#ccccff" width="1" outline="#666666" cy:nodeTransparency="1.0" cy:nodeLabelFont="Default-0-12" cy:nodeLabel="GPX1" cy:borderLineType="solid"/>
  </node>
  <node label="100510917" id="-692">
    <att type="integer" name="HA.A10" value="905"/>
    <att type="integer" name="HA.A6" value="2288"/>
    <att type="integer" name="HA.A7" value="1942"/>
    <att type="integer" name="HA.A8" value="868"/>
    <att type="integer" name="HA.A9" value="546"/>
    <att type="integer" name="LA.A1" value="1535"/>
    <att type="integer" name="LA.A2" value="2399"/>
    <att type="integer" name="LA.A3" value="2140"/>
    <att type="integer" name="LA.A4" value="2811"/>
    <att type="integer" name="LA.A5" value="1360"/>
    <att type="string" name="canonicalName" value="100510917"/>
    <att type="string" name="geneName" value="LOC100510917"/>
    <att type="string" name="id" value="100510917"/>
    <att type="string" name="vizmap:11-5-2013-androCorSig_meanRCPruned_csv NODE_LABEL" value="LOC100510917"/>
    <att type="string" name="vizmap:11-5-2013-androCorSig_meanRCPruned_csv NODE_SIZE" value="40.0"/>
    <graphics type="ELLIPSE" h="40.0" w="40.0" x="2513.18994140625" y="1522.80224609375" fill="#ccccff" width="1" outline="#666666" cy:nodeTransparency="1.0" cy:nodeLabelFont="Default-0-12" cy:nodeLabel="LOC100510917" cy:borderLineType="solid"/>
  </node>
  <node label="100217396" id="-691">
    <att type="integer" name="HA.A10" value="253"/>
    <att type="integer" name="HA.A6" value="535"/>
    <att type="integer" name="HA.A7" value="487"/>
    <att type="integer" name="HA.A8" value="181"/>
    <att type="integer" name="HA.A9" value="148"/>
    <att type="integer" name="LA.A1" value="208"/>
    <att type="integer" name="LA.A2" value="141"/>
    <att type="integer" name="LA.A3" value="473"/>
    <att type="integer" name="LA.A4" value="371"/>
    <att type="integer" name="LA.A5" value="252"/>
    <att type="string" name="canonicalName" value="100217396"/>
    <att type="string" name="geneName" value="LCLAT1"/>
    <att type="string" name="id" value="100217396"/>
    <att type="string" name="vizmap:11-5-2013-androCorSig_meanRCPruned_csv NODE_LABEL" value="LCLAT1"/>
    <att type="string" name="vizmap:11-5-2013-androCorSig_meanRCPruned_csv NODE_SIZE" value="40.0"/>
    <graphics type="ELLIPSE" h="40.0" w="40.0" x="2391.971435546875" y="2984.79541015625" fill="#ccccff" width="1" outline="#666666" cy:nodeTransparency="1.0" cy:nodeLabelFont="Default-0-12" cy:nodeLabel="LCLAT1" cy:borderLineType="solid"/>
  </node>
  <node label="100623089" id="-690">
    <att type="integer" name="HA.A10" value="245"/>
    <att type="integer" name="HA.A6" value="401"/>
    <att type="integer" name="HA.A7" value="559"/>
    <att type="integer" name="HA.A8" value="252"/>
    <att type="integer" name="HA.A9" value="183"/>
    <att type="integer" name="LA.A1" value="227"/>
    <att type="integer" name="LA.A2" value="166"/>
    <att type="integer" name="LA.A3" value="580"/>
    <att type="integer" name="LA.A4" value="389"/>
    <att type="integer" name="LA.A5" value="266"/>
    <att type="string" name="canonicalName" value="100623089"/>
    <att type="string" name="geneName" value="LOC100623089"/>
    <att type="string" name="id" value="100623089"/>
    <att type="string" name="vizmap:11-5-2013-androCorSig_meanRCPruned_csv NODE_LABEL" value="LOC100623089"/>
    <att type="string" name="vizmap:11-5-2013-androCorSig_meanRCPruned_csv NODE_SIZE" value="40.0"/>
    <graphics type="ELLIPSE" h="40.0" w="40.0" x="2243.76806640625" y="2913.5478515625" fill="#ccccff" width="1" outline="#666666" cy:nodeTransparency="1.0" cy:nodeLabelFont="Default-0-12" cy:nodeLabel="LOC100623089" cy:borderLineType="solid"/>
  </node>
  <node label="100519210" id="-689">
    <att type="integer" name="HA.A10" value="46"/>
    <att type="integer" name="HA.A6" value="145"/>
    <att type="integer" name="HA.A7" value="141"/>
    <att type="integer" name="HA.A8" value="64"/>
    <att type="integer" name="HA.A9" value="42"/>
    <att type="integer" name="LA.A1" value="61"/>
    <att type="integer" name="LA.A2" value="114"/>
    <att type="integer" name="LA.A3" value="146"/>
    <att type="integer" name="LA.A4" value="100"/>
    <att type="integer" name="LA.A5" value="111"/>
    <att type="string" name="canonicalName" value="100519210"/>
    <att type="string" name="geneName" value="LOC100519210"/>
    <att type="string" name="id" value="100519210"/>
    <att type="string" name="vizmap:11-5-2013-androCorSig_meanRCPruned_csv NODE_LABEL" value="LOC100519210"/>
    <att type="string" name="vizmap:11-5-2013-androCorSig_meanRCPruned_csv NODE_SIZE" value="40.0"/>
    <graphics type="ELLIPSE" h="40.0" w="40.0" x="2280.30908203125" y="3539.348388671875" fill="#ccccff" width="1" outline="#666666" cy:nodeTransparency="1.0" cy:nodeLabelFont="Default-0-12" cy:nodeLabel="LOC100519210" cy:borderLineType="solid"/>
  </node>
  <node label="100519533" id="-688">
    <att type="integer" name="HA.A10" value="24"/>
    <att type="integer" name="HA.A6" value="88"/>
    <att type="integer" name="HA.A7" value="54"/>
    <att type="integer" name="HA.A8" value="19"/>
    <att type="integer" name="HA.A9" value="21"/>
    <att type="integer" name="LA.A1" value="26"/>
    <att type="integer" name="LA.A2" value="27"/>
    <att type="integer" name="LA.A3" value="59"/>
    <att type="integer" name="LA.A4" value="45"/>
    <att type="integer" name="LA.A5" value="44"/>
    <att type="string" name="canonicalName" value="100519533"/>
    <att type="string" name="geneName" value="DGKZ"/>
    <att type="string" name="id" value="100519533"/>
    <att type="string" name="vizmap:11-5-2013-androCorSig_meanRCPruned_csv NODE_LABEL" value="DGKZ"/>
    <att type="string" name="vizmap:11-5-2013-androCorSig_meanRCPruned_csv NODE_SIZE" value="40.0"/>
    <graphics type="ELLIPSE" h="40.0" w="40.0" x="2290.411865234375" y="2946.99169921875" fill="#ccccff" width="1" outline="#666666" cy:nodeTransparency="1.0" cy:nodeLabelFont="Default-0-12" cy:nodeLabel="DGKZ" cy:borderLineType="solid"/>
  </node>
  <node label="100157742" id="-687">
    <att type="integer" name="HA.A10" value="1113"/>
    <att type="integer" name="HA.A6" value="1895"/>
    <att type="integer" name="HA.A7" value="2095"/>
    <att type="integer" name="HA.A8" value="971"/>
    <att type="integer" name="HA.A9" value="1243"/>
    <att type="integer" name="LA.A1" value="942"/>
    <att type="integer" name="LA.A2" value="396"/>
    <att type="integer" name="LA.A3" value="2405"/>
    <att type="integer" name="LA.A4" value="1992"/>
    <att type="integer" name="LA.A5" value="1083"/>
    <att type="string" name="canonicalName" value="100157742"/>
    <att type="string" name="geneName" value="LOC100157742"/>
    <att type="string" name="id" value="100157742"/>
    <att type="string" name="vizmap:11-5-2013-androCorSig_meanRCPruned_csv NODE_LABEL" value="LOC100157742"/>
    <att type="string" name="vizmap:11-5-2013-androCorSig_meanRCPruned_csv NODE_SIZE" value="40.0"/>
    <graphics type="ELLIPSE" h="40.0" w="40.0" x="2327.9013671875" y="2923.482421875" fill="#ccccff" width="1" outline="#666666" cy:nodeTransparency="1.0" cy:nodeLabelFont="Default-0-12" cy:nodeLabel="LOC100157742" cy:borderLineType="solid"/>
  </node>
  <node label="100135040" id="-686">
    <att type="integer" name="HA.A10" value="956"/>
    <att type="integer" name="HA.A6" value="944"/>
    <att type="integer" name="HA.A7" value="2646"/>
    <att type="integer" name="HA.A8" value="1564"/>
    <att type="integer" name="HA.A9" value="447"/>
    <att type="integer" name="LA.A1" value="350"/>
    <att type="integer" name="LA.A2" value="549"/>
    <att type="integer" name="LA.A3" value="3920"/>
    <att type="integer" name="LA.A4" value="1686"/>
    <att type="integer" name="LA.A5" value="3248"/>
    <att type="string" name="canonicalName" value="100135040"/>
    <att type="string" name="geneName" value="SLA-DRA"/>
    <att type="string" name="id" value="100135040"/>
    <att type="string" name="vizmap:11-5-2013-androCorSig_meanRCPruned_csv NODE_LABEL" value="SLA-DRA"/>
    <att type="string" name="vizmap:11-5-2013-androCorSig_meanRCPruned_csv NODE_SIZE" value="40.0"/>
    <graphics type="ELLIPSE" h="40.0" w="40.0" x="2055.9716796875" y="3537.34375" fill="#ccccff" width="1" outline="#666666" cy:nodeTransparency="1.0" cy:nodeLabelFont="Default-0-12" cy:nodeLabel="SLA-DRA" cy:borderLineType="solid"/>
  </node>
  <node label="100620407" id="-685">
    <att type="integer" name="HA.A10" value="38"/>
    <att type="integer" name="HA.A6" value="102"/>
    <att type="integer" name="HA.A7" value="68"/>
    <att type="integer" name="HA.A8" value="27"/>
    <att type="integer" name="HA.A9" value="40"/>
    <att type="integer" name="LA.A1" value="29"/>
    <att type="integer" name="LA.A2" value="22"/>
    <att type="integer" name="LA.A3" value="90"/>
    <att type="integer" name="LA.A4" value="63"/>
    <att type="integer" name="LA.A5" value="62"/>
    <att type="string" name="canonicalName" value="100620407"/>
    <att type="string" name="geneName" value="LOC100620407"/>
    <att type="string" name="id" value="100620407"/>
    <att type="string" name="vizmap:11-5-2013-androCorSig_meanRCPruned_csv NODE_LABEL" value="LOC100620407"/>
    <att type="string" name="vizmap:11-5-2013-androCorSig_meanRCPruned_csv NODE_SIZE" value="40.0"/>
    <graphics type="ELLIPSE" h="40.0" w="40.0" x="2051.725830078125" y="3421.87158203125" fill="#ccccff" width="1" outline="#666666" cy:nodeTransparency="1.0" cy:nodeLabelFont="Default-0-12" cy:nodeLabel="LOC100620407" cy:borderLineType="solid"/>
  </node>
  <node label="100621690" id="-684">
    <att type="integer" name="HA.A10" value="125"/>
    <att type="integer" name="HA.A6" value="466"/>
    <att type="integer" name="HA.A7" value="244"/>
    <att type="integer" name="HA.A8" value="79"/>
    <att type="integer" name="HA.A9" value="65"/>
    <att type="integer" name="LA.A1" value="124"/>
    <att type="integer" name="LA.A2" value="193"/>
    <att type="integer" name="LA.A3" value="204"/>
    <att type="integer" name="LA.A4" value="224"/>
    <att type="integer" name="LA.A5" value="147"/>
    <att type="string" name="canonicalName" value="100621690"/>
    <att type="string" name="geneName" value="CBLB"/>
    <att type="string" name="id" value="100621690"/>
    <att type="string" name="vizmap:11-5-2013-androCorSig_meanRCPruned_csv NODE_LABEL" value="CBLB"/>
    <att type="string" name="vizmap:11-5-2013-androCorSig_meanRCPruned_csv NODE_SIZE" value="40.0"/>
    <graphics type="ELLIPSE" h="40.0" w="40.0" x="3304.260009765625" y="2392.239990234375" fill="#ccccff" width="1" outline="#666666" cy:nodeTransparency="1.0" cy:nodeLabelFont="Default-0-12" cy:nodeLabel="CBLB" cy:borderLineType="solid"/>
  </node>
  <node label="100511735" id="-683">
    <att type="integer" name="HA.A10" value="95"/>
    <att type="integer" name="HA.A6" value="254"/>
    <att type="integer" name="HA.A7" value="215"/>
    <att type="integer" name="HA.A8" value="73"/>
    <att type="integer" name="HA.A9" value="85"/>
    <att type="integer" name="LA.A1" value="64"/>
    <att type="integer" name="LA.A2" value="45"/>
    <att type="integer" name="LA.A3" value="169"/>
    <att type="integer" name="LA.A4" value="131"/>
    <att type="integer" name="LA.A5" value="85"/>
    <att type="string" name="canonicalName" value="100511735"/>
    <att type="string" name="geneName" value="RAPGEF1"/>
    <att type="string" name="id" value="100511735"/>
    <att type="string" name="vizmap:11-5-2013-androCorSig_meanRCPruned_csv NODE_LABEL" value="RAPGEF1"/>
    <att type="string" name="vizmap:11-5-2013-androCorSig_meanRCPruned_csv NODE_SIZE" value="40.0"/>
    <graphics type="ELLIPSE" h="40.0" w="40.0" x="3432.480224609375" y="2409.10400390625" fill="#ccccff" width="1" outline="#666666" cy:nodeTransparency="1.0" cy:nodeLabelFont="Default-0-12" cy:nodeLabel="RAPGEF1" cy:borderLineType="solid"/>
  </node>
  <node label="100157538" id="-682">
    <att type="integer" name="HA.A10" value="105"/>
    <att type="integer" name="HA.A6" value="278"/>
    <att type="integer" name="HA.A7" value="314"/>
    <att type="integer" name="HA.A8" value="79"/>
    <att type="integer" name="HA.A9" value="101"/>
    <att type="integer" name="LA.A1" value="68"/>
    <att type="integer" name="LA.A2" value="45"/>
    <att type="integer" name="LA.A3" value="347"/>
    <att type="integer" name="LA.A4" value="218"/>
    <att type="integer" name="LA.A5" value="257"/>
    <att type="string" name="canonicalName" value="100157538"/>
    <att type="string" name="geneName" value="LOC100157538"/>
    <att type="string" name="id" value="100157538"/>
    <att type="string" name="vizmap:11-5-2013-androCorSig_meanRCPruned_csv NODE_LABEL" value="LOC100157538"/>
    <att type="string" name="vizmap:11-5-2013-androCorSig_meanRCPruned_csv NODE_SIZE" value="40.0"/>
    <graphics type="ELLIPSE" h="40.0" w="40.0" x="3438.577880859375" y="2312.87744140625" fill="#ccccff" width="1" outline="#666666" cy:nodeTransparency="1.0" cy:nodeLabelFont="Default-0-12" cy:nodeLabel="LOC100157538" cy:borderLineType="solid"/>
  </node>
  <node label="397451" id="-681">
    <att type="integer" name="HA.A10" value="168"/>
    <att type="integer" name="HA.A6" value="626"/>
    <att type="integer" name="HA.A7" value="328"/>
    <att type="integer" name="HA.A8" value="111"/>
    <att type="integer" name="HA.A9" value="80"/>
    <att type="integer" name="LA.A1" value="185"/>
    <att type="integer" name="LA.A2" value="176"/>
    <att type="integer" name="LA.A3" value="335"/>
    <att type="integer" name="LA.A4" value="325"/>
    <att type="integer" name="LA.A5" value="188"/>
    <att type="string" name="canonicalName" value="397451"/>
    <att type="string" name="geneName" value="LIFR"/>
    <att type="string" name="id" value="397451"/>
    <att type="string" name="vizmap:11-5-2013-androCorSig_meanRCPruned_csv NODE_LABEL" value="LIFR"/>
    <att type="string" name="vizmap:11-5-2013-androCorSig_meanRCPruned_csv NODE_SIZE" value="40.0"/>
    <graphics type="ELLIPSE" h="40.0" w="40.0" x="3150.58642578125" y="2408.783935546875" fill="#ccccff" width="1" outline="#666666" cy:nodeTransparency="1.0" cy:nodeLabelFont="Default-0-12" cy:nodeLabel="LIFR" cy:borderLineType="solid"/>
  </node>
  <node label="100620875" id="-680">
    <att type="integer" name="HA.A10" value="83"/>
    <att type="integer" name="HA.A6" value="248"/>
    <att type="integer" name="HA.A7" value="217"/>
    <att type="integer" name="HA.A8" value="82"/>
    <att type="integer" name="HA.A9" value="104"/>
    <att type="integer" name="LA.A1" value="63"/>
    <att type="integer" name="LA.A2" value="37"/>
    <att type="integer" name="LA.A3" value="275"/>
    <att type="integer" name="LA.A4" value="187"/>
    <att type="integer" name="LA.A5" value="170"/>
    <att type="string" name="canonicalName" value="100620875"/>
    <att type="string" name="geneName" value="LOC100620875"/>
    <att type="string" name="id" value="100620875"/>
    <att type="string" name="vizmap:11-5-2013-androCorSig_meanRCPruned_csv NODE_LABEL" value="LOC100620875"/>
    <att type="string" name="vizmap:11-5-2013-androCorSig_meanRCPruned_csv NODE_SIZE" value="40.0"/>
    <graphics type="ELLIPSE" h="40.0" w="40.0" x="3176.390869140625" y="2479.428466796875" fill="#ccccff" width="1" outline="#666666" cy:nodeTransparency="1.0" cy:nodeLabelFont="Default-0-12" cy:nodeLabel="LOC100620875" cy:borderLineType="solid"/>
  </node>
  <node label="397657" id="-679">
    <att type="integer" name="HA.A10" value="764"/>
    <att type="integer" name="HA.A6" value="1531"/>
    <att type="integer" name="HA.A7" value="1666"/>
    <att type="integer" name="HA.A8" value="687"/>
    <att type="integer" name="HA.A9" value="483"/>
    <att type="integer" name="LA.A1" value="541"/>
    <att type="integer" name="LA.A2" value="920"/>
    <att type="integer" name="LA.A3" value="1447"/>
    <att type="integer" name="LA.A4" value="1193"/>
    <att type="integer" name="LA.A5" value="842"/>
    <att type="string" name="canonicalName" value="397657"/>
    <att type="string" name="geneName" value="CTNNB1"/>
    <att type="string" name="id" value="397657"/>
    <att type="string" name="vizmap:11-5-2013-androCorSig_meanRCPruned_csv NODE_LABEL" value="CTNNB1"/>
    <att type="string" name="vizmap:11-5-2013-androCorSig_meanRCPruned_csv NODE_SIZE" value="40.0"/>
    <graphics type="ELLIPSE" h="40.0" w="40.0" x="1225.7579345703125" y="2841.96435546875" fill="#ccccff" width="1" outline="#666666" cy:nodeTransparency="1.0" cy:nodeLabelFont="Default-0-12" cy:nodeLabel="CTNNB1" cy:borderLineType="solid"/>
  </node>
  <node label="100523899" id="-678">
    <att type="integer" name="HA.A10" value="65"/>
    <att type="integer" name="HA.A6" value="211"/>
    <att type="integer" name="HA.A7" value="238"/>
    <att type="integer" name="HA.A8" value="106"/>
    <att type="integer" name="HA.A9" value="49"/>
    <att type="integer" name="LA.A1" value="85"/>
    <att type="integer" name="LA.A2" value="148"/>
    <att type="integer" name="LA.A3" value="226"/>
    <att type="integer" name="LA.A4" value="194"/>
    <att type="integer" name="LA.A5" value="157"/>
    <att type="string" name="canonicalName" value="100523899"/>
    <att type="string" name="geneName" value="TCF7L1"/>
    <att type="string" name="id" value="100523899"/>
    <att type="string" name="vizmap:11-5-2013-androCorSig_meanRCPruned_csv NODE_LABEL" value="TCF7L1"/>
    <att type="string" name="vizmap:11-5-2013-androCorSig_meanRCPruned_csv NODE_SIZE" value="40.0"/>
    <graphics type="ELLIPSE" h="40.0" w="40.0" x="1073.0552978515625" y="2705.4658203125" fill="#ccccff" width="1" outline="#666666" cy:nodeTransparency="1.0" cy:nodeLabelFont="Default-0-12" cy:nodeLabel="TCF7L1" cy:borderLineType="solid"/>
  </node>
  <node label="397652" id="-677">
    <att type="integer" name="HA.A10" value="140"/>
    <att type="integer" name="HA.A6" value="342"/>
    <att type="integer" name="HA.A7" value="328"/>
    <att type="integer" name="HA.A8" value="123"/>
    <att type="integer" name="HA.A9" value="92"/>
    <att type="integer" name="LA.A1" value="172"/>
    <att type="integer" name="LA.A2" value="102"/>
    <att type="integer" name="LA.A3" value="331"/>
    <att type="integer" name="LA.A4" value="289"/>
    <att type="integer" name="LA.A5" value="217"/>
    <att type="string" name="canonicalName" value="397652"/>
    <att type="string" name="geneName" value="PRKACA"/>
    <att type="string" name="id" value="397652"/>
    <att type="string" name="vizmap:11-5-2013-androCorSig_meanRCPruned_csv NODE_LABEL" value="PRKACA"/>
    <att type="string" name="vizmap:11-5-2013-androCorSig_meanRCPruned_csv NODE_SIZE" value="40.0"/>
    <graphics type="ELLIPSE" h="40.0" w="40.0" x="1411.9114990234375" y="3035.620361328125" fill="#ccccff" width="1" outline="#666666" cy:nodeTransparency="1.0" cy:nodeLabelFont="Default-0-12" cy:nodeLabel="PRKACA" cy:borderLineType="solid"/>
  </node>
  <node label="100512698" id="-676">
    <att type="integer" name="HA.A10" value="63"/>
    <att type="integer" name="HA.A6" value="128"/>
    <att type="integer" name="HA.A7" value="139"/>
    <att type="integer" name="HA.A8" value="68"/>
    <att type="integer" name="HA.A9" value="68"/>
    <att type="integer" name="LA.A1" value="48"/>
    <att type="integer" name="LA.A2" value="85"/>
    <att type="integer" name="LA.A3" value="109"/>
    <att type="integer" name="LA.A4" value="150"/>
    <att type="integer" name="LA.A5" value="80"/>
    <att type="string" name="canonicalName" value="100512698"/>
    <att type="string" name="geneName" value="NPR2"/>
    <att type="string" name="id" value="100512698"/>
    <att type="string" name="vizmap:11-5-2013-androCorSig_meanRCPruned_csv NODE_LABEL" value="NPR2"/>
    <att type="string" name="vizmap:11-5-2013-androCorSig_meanRCPruned_csv NODE_SIZE" value="40.0"/>
    <graphics type="ELLIPSE" h="40.0" w="40.0" x="839.3812866210938" y="3510.10302734375" fill="#ccccff" width="1" outline="#666666" cy:nodeTransparency="1.0" cy:nodeLabelFont="Default-0-12" cy:nodeLabel="NPR2" cy:borderLineType="solid"/>
  </node>
  <node label="100152094" id="-675">
    <att type="integer" name="HA.A10" value="326"/>
    <att type="integer" name="HA.A6" value="816"/>
    <att type="integer" name="HA.A7" value="799"/>
    <att type="integer" name="HA.A8" value="349"/>
    <att type="integer" name="HA.A9" value="432"/>
    <att type="integer" name="LA.A1" value="498"/>
    <att type="integer" name="LA.A2" value="245"/>
    <att type="integer" name="LA.A3" value="1028"/>
    <att type="integer" name="LA.A4" value="757"/>
    <att type="integer" name="LA.A5" value="527"/>
    <att type="string" name="canonicalName" value="100152094"/>
    <att type="string" name="geneName" value="ZNRD1"/>
    <att type="string" name="id" value="100152094"/>
    <att type="string" name="vizmap:11-5-2013-androCorSig_meanRCPruned_csv NODE_LABEL" value="ZNRD1"/>
    <att type="string" name="vizmap:11-5-2013-androCorSig_meanRCPruned_csv NODE_SIZE" value="40.0"/>
    <graphics type="ELLIPSE" h="40.0" w="40.0" x="681.5234985351562" y="3474.648681640625" fill="#ccccff" width="1" outline="#666666" cy:nodeTransparency="1.0" cy:nodeLabelFont="Default-0-12" cy:nodeLabel="ZNRD1" cy:borderLineType="solid"/>
  </node>
  <node label="100519356" id="-674">
    <att type="integer" name="HA.A10" value="105"/>
    <att type="integer" name="HA.A6" value="231"/>
    <att type="integer" name="HA.A7" value="247"/>
    <att type="integer" name="HA.A8" value="97"/>
    <att type="integer" name="HA.A9" value="51"/>
    <att type="integer" name="LA.A1" value="86"/>
    <att type="integer" name="LA.A2" value="157"/>
    <att type="integer" name="LA.A3" value="230"/>
    <att type="integer" name="LA.A4" value="247"/>
    <att type="integer" name="LA.A5" value="90"/>
    <att type="string" name="canonicalName" value="100519356"/>
    <att type="string" name="geneName" value="LOC100519356"/>
    <att type="string" name="id" value="100519356"/>
    <att type="string" name="vizmap:11-5-2013-androCorSig_meanRCPruned_csv NODE_LABEL" value="LOC100519356"/>
    <att type="string" name="vizmap:11-5-2013-androCorSig_meanRCPruned_csv NODE_SIZE" value="40.0"/>
    <graphics type="ELLIPSE" h="40.0" w="40.0" x="872.6229858398438" y="3386.946044921875" fill="#ccccff" width="1" outline="#666666" cy:nodeTransparency="1.0" cy:nodeLabelFont="Default-0-12" cy:nodeLabel="LOC100519356" cy:borderLineType="solid"/>
  </node>
  <node label="100515715" id="-673">
    <att type="integer" name="HA.A10" value="17"/>
    <att type="integer" name="HA.A6" value="57"/>
    <att type="integer" name="HA.A7" value="70"/>
    <att type="integer" name="HA.A8" value="10"/>
    <att type="integer" name="HA.A9" value="13"/>
    <att type="integer" name="LA.A1" value="14"/>
    <att type="integer" name="LA.A2" value="25"/>
    <att type="integer" name="LA.A3" value="39"/>
    <att type="integer" name="LA.A4" value="38"/>
    <att type="integer" name="LA.A5" value="32"/>
    <att type="string" name="canonicalName" value="100515715"/>
    <att type="string" name="geneName" value="LOC100515715"/>
    <att type="string" name="id" value="100515715"/>
    <att type="string" name="vizmap:11-5-2013-androCorSig_meanRCPruned_csv NODE_LABEL" value="LOC100515715"/>
    <att type="string" name="vizmap:11-5-2013-androCorSig_meanRCPruned_csv NODE_SIZE" value="40.0"/>
    <graphics type="ELLIPSE" h="40.0" w="40.0" x="814.7344360351562" y="3710.483642578125" fill="#ccccff" width="1" outline="#666666" cy:nodeTransparency="1.0" cy:nodeLabelFont="Default-0-12" cy:nodeLabel="LOC100515715" cy:borderLineType="solid"/>
  </node>
  <node label="100517907" id="-672">
    <att type="integer" name="HA.A10" value="509"/>
    <att type="integer" name="HA.A6" value="1112"/>
    <att type="integer" name="HA.A7" value="1245"/>
    <att type="integer" name="HA.A8" value="523"/>
    <att type="integer" name="HA.A9" value="346"/>
    <att type="integer" name="LA.A1" value="525"/>
    <att type="integer" name="LA.A2" value="647"/>
    <att type="integer" name="LA.A3" value="1221"/>
    <att type="integer" name="LA.A4" value="1049"/>
    <att type="integer" name="LA.A5" value="690"/>
    <att type="string" name="canonicalName" value="100517907"/>
    <att type="string" name="geneName" value="TWISTNB"/>
    <att type="string" name="id" value="100517907"/>
    <att type="string" name="vizmap:11-5-2013-androCorSig_meanRCPruned_csv NODE_LABEL" value="TWISTNB"/>
    <att type="string" name="vizmap:11-5-2013-androCorSig_meanRCPruned_csv NODE_SIZE" value="40.0"/>
    <graphics type="ELLIPSE" h="40.0" w="40.0" x="684.9188842773438" y="3561.572021484375" fill="#ccccff" width="1" outline="#666666" cy:nodeTransparency="1.0" cy:nodeLabelFont="Default-0-12" cy:nodeLabel="TWISTNB" cy:borderLineType="solid"/>
  </node>
  <node label="100522306" id="-671">
    <att type="integer" name="HA.A10" value="69"/>
    <att type="integer" name="HA.A6" value="271"/>
    <att type="integer" name="HA.A7" value="154"/>
    <att type="integer" name="HA.A8" value="50"/>
    <att type="integer" name="HA.A9" value="68"/>
    <att type="integer" name="LA.A1" value="77"/>
    <att type="integer" name="LA.A2" value="87"/>
    <att type="integer" name="LA.A3" value="166"/>
    <att type="integer" name="LA.A4" value="162"/>
    <att type="integer" name="LA.A5" value="102"/>
    <att type="string" name="canonicalName" value="100522306"/>
    <att type="string" name="geneName" value="PDE8B"/>
    <att type="string" name="id" value="100522306"/>
    <att type="string" name="vizmap:11-5-2013-androCorSig_meanRCPruned_csv NODE_LABEL" value="PDE8B"/>
    <att type="string" name="vizmap:11-5-2013-androCorSig_meanRCPruned_csv NODE_SIZE" value="40.0"/>
    <graphics type="ELLIPSE" h="40.0" w="40.0" x="1087.0142822265625" y="3543.68017578125" fill="#ccccff" width="1" outline="#666666" cy:nodeTransparency="1.0" cy:nodeLabelFont="Default-0-12" cy:nodeLabel="PDE8B" cy:borderLineType="solid"/>
  </node>
  <node label="780435" id="-670">
    <att type="integer" name="HA.A10" value="175"/>
    <att type="integer" name="HA.A6" value="314"/>
    <att type="integer" name="HA.A7" value="365"/>
    <att type="integer" name="HA.A8" value="247"/>
    <att type="integer" name="HA.A9" value="130"/>
    <att type="integer" name="LA.A1" value="258"/>
    <att type="integer" name="LA.A2" value="245"/>
    <att type="integer" name="LA.A3" value="588"/>
    <att type="integer" name="LA.A4" value="366"/>
    <att type="integer" name="LA.A5" value="243"/>
    <att type="string" name="canonicalName" value="780435"/>
    <att type="string" name="geneName" value="LOC780435"/>
    <att type="string" name="id" value="780435"/>
    <att type="string" name="vizmap:11-5-2013-androCorSig_meanRCPruned_csv NODE_LABEL" value="LOC780435"/>
    <att type="string" name="vizmap:11-5-2013-androCorSig_meanRCPruned_csv NODE_SIZE" value="40.0"/>
    <graphics type="ELLIPSE" h="40.0" w="40.0" x="2478.166259765625" y="1679.819580078125" fill="#ccccff" width="1" outline="#666666" cy:nodeTransparency="1.0" cy:nodeLabelFont="Default-0-12" cy:nodeLabel="LOC780435" cy:borderLineType="solid"/>
  </node>
  <node label="100621324" id="-669">
    <att type="integer" name="HA.A10" value="2743"/>
    <att type="integer" name="HA.A6" value="5740"/>
    <att type="integer" name="HA.A7" value="9727"/>
    <att type="integer" name="HA.A8" value="3457"/>
    <att type="integer" name="HA.A9" value="3326"/>
    <att type="integer" name="LA.A1" value="3154"/>
    <att type="integer" name="LA.A2" value="3551"/>
    <att type="integer" name="LA.A3" value="9411"/>
    <att type="integer" name="LA.A4" value="6424"/>
    <att type="integer" name="LA.A5" value="8348"/>
    <att type="string" name="canonicalName" value="100621324"/>
    <att type="string" name="geneName" value="LOC100621324"/>
    <att type="string" name="id" value="100621324"/>
    <att type="string" name="vizmap:11-5-2013-androCorSig_meanRCPruned_csv NODE_LABEL" value="LOC100621324"/>
    <att type="string" name="vizmap:11-5-2013-androCorSig_meanRCPruned_csv NODE_SIZE" value="40.0"/>
    <graphics type="ELLIPSE" h="40.0" w="40.0" x="2547.583740234375" y="3457.5224609375" fill="#ccccff" width="1" outline="#666666" cy:nodeTransparency="1.0" cy:nodeLabelFont="Default-0-12" cy:nodeLabel="LOC100621324" cy:borderLineType="solid"/>
  </node>
  <node label="100511321" id="-668">
    <att type="integer" name="HA.A10" value="187"/>
    <att type="integer" name="HA.A6" value="412"/>
    <att type="integer" name="HA.A7" value="408"/>
    <att type="integer" name="HA.A8" value="113"/>
    <att type="integer" name="HA.A9" value="123"/>
    <att type="integer" name="LA.A1" value="127"/>
    <att type="integer" name="LA.A2" value="124"/>
    <att type="integer" name="LA.A3" value="268"/>
    <att type="integer" name="LA.A4" value="210"/>
    <att type="integer" name="LA.A5" value="379"/>
    <att type="string" name="canonicalName" value="100511321"/>
    <att type="string" name="geneName" value="HSF1"/>
    <att type="string" name="id" value="100511321"/>
    <att type="string" name="vizmap:11-5-2013-androCorSig_meanRCPruned_csv NODE_LABEL" value="HSF1"/>
    <att type="string" name="vizmap:11-5-2013-androCorSig_meanRCPruned_csv NODE_SIZE" value="40.0"/>
    <graphics type="ELLIPSE" h="40.0" w="40.0" x="2715.620849609375" y="3475.638427734375" fill="#ccccff" width="1" outline="#666666" cy:nodeTransparency="1.0" cy:nodeLabelFont="Default-0-12" cy:nodeLabel="HSF1" cy:borderLineType="solid"/>
  </node>
  <node label="100135037" id="-667">
    <att type="integer" name="HA.A10" value="119"/>
    <att type="integer" name="HA.A6" value="147"/>
    <att type="integer" name="HA.A7" value="317"/>
    <att type="integer" name="HA.A8" value="134"/>
    <att type="integer" name="HA.A9" value="40"/>
    <att type="integer" name="LA.A1" value="52"/>
    <att type="integer" name="LA.A2" value="99"/>
    <att type="integer" name="LA.A3" value="333"/>
    <att type="integer" name="LA.A4" value="275"/>
    <att type="integer" name="LA.A5" value="454"/>
    <att type="string" name="canonicalName" value="100135037"/>
    <att type="string" name="geneName" value="SLA-6"/>
    <att type="string" name="id" value="100135037"/>
    <att type="string" name="vizmap:11-5-2013-androCorSig_meanRCPruned_csv NODE_LABEL" value="SLA-6"/>
    <att type="string" name="vizmap:11-5-2013-androCorSig_meanRCPruned_csv NODE_SIZE" value="40.0"/>
    <graphics type="ELLIPSE" h="40.0" w="40.0" x="2058.0810546875" y="3615.912841796875" fill="#ccccff" width="1" outline="#666666" cy:nodeTransparency="1.0" cy:nodeLabelFont="Default-0-12" cy:nodeLabel="SLA-6" cy:borderLineType="solid"/>
  </node>
  <node label="100135029" id="-666">
    <att type="integer" name="HA.A10" value="610"/>
    <att type="integer" name="HA.A6" value="931"/>
    <att type="integer" name="HA.A7" value="2655"/>
    <att type="integer" name="HA.A8" value="1025"/>
    <att type="integer" name="HA.A9" value="813"/>
    <att type="integer" name="LA.A1" value="392"/>
    <att type="integer" name="LA.A2" value="598"/>
    <att type="integer" name="LA.A3" value="2443"/>
    <att type="integer" name="LA.A4" value="1622"/>
    <att type="integer" name="LA.A5" value="2597"/>
    <att type="string" name="canonicalName" value="100135029"/>
    <att type="string" name="geneName" value="SLA-5"/>
    <att type="string" name="id" value="100135029"/>
    <att type="string" name="vizmap:11-5-2013-androCorSig_meanRCPruned_csv NODE_LABEL" value="SLA-5"/>
    <att type="string" name="vizmap:11-5-2013-androCorSig_meanRCPruned_csv NODE_SIZE" value="40.0"/>
    <graphics type="ELLIPSE" h="40.0" w="40.0" x="2143.059814453125" y="3558.21923828125" fill="#ccccff" width="1" outline="#666666" cy:nodeTransparency="1.0" cy:nodeLabelFont="Default-0-12" cy:nodeLabel="SLA-5" cy:borderLineType="solid"/>
  </node>
  <node label="100623524" id="-665">
    <att type="integer" name="HA.A10" value="156"/>
    <att type="integer" name="HA.A6" value="346"/>
    <att type="integer" name="HA.A7" value="454"/>
    <att type="integer" name="HA.A8" value="187"/>
    <att type="integer" name="HA.A9" value="144"/>
    <att type="integer" name="LA.A1" value="242"/>
    <att type="integer" name="LA.A2" value="302"/>
    <att type="integer" name="LA.A3" value="498"/>
    <att type="integer" name="LA.A4" value="446"/>
    <att type="integer" name="LA.A5" value="312"/>
    <att type="string" name="canonicalName" value="100623524"/>
    <att type="string" name="geneName" value="LOC100623524"/>
    <att type="string" name="id" value="100623524"/>
    <att type="string" name="vizmap:11-5-2013-androCorSig_meanRCPruned_csv NODE_LABEL" value="LOC100623524"/>
    <att type="string" name="vizmap:11-5-2013-androCorSig_meanRCPruned_csv NODE_SIZE" value="40.0"/>
    <graphics type="ELLIPSE" h="40.0" w="40.0" x="1572.39501953125" y="3360.98046875" fill="#ccccff" width="1" outline="#666666" cy:nodeTransparency="1.0" cy:nodeLabelFont="Default-0-12" cy:nodeLabel="LOC100623524" cy:borderLineType="solid"/>
  </node>
  <node label="396609" id="-664">
    <att type="integer" name="HA.A10" value="168"/>
    <att type="integer" name="HA.A6" value="427"/>
    <att type="integer" name="HA.A7" value="331"/>
    <att type="integer" name="HA.A8" value="127"/>
    <att type="integer" name="HA.A9" value="112"/>
    <att type="integer" name="LA.A1" value="149"/>
    <att type="integer" name="LA.A2" value="181"/>
    <att type="integer" name="LA.A3" value="324"/>
    <att type="integer" name="LA.A4" value="326"/>
    <att type="integer" name="LA.A5" value="203"/>
    <att type="string" name="canonicalName" value="396609"/>
    <att type="string" name="geneName" value="MAPK9"/>
    <att type="string" name="id" value="396609"/>
    <att type="string" name="vizmap:11-5-2013-androCorSig_meanRCPruned_csv NODE_LABEL" value="MAPK9"/>
    <att type="string" name="vizmap:11-5-2013-androCorSig_meanRCPruned_csv NODE_SIZE" value="40.0"/>
    <graphics type="ELLIPSE" h="40.0" w="40.0" x="1542.0701904296875" y="3221.191162109375" fill="#ccccff" width="1" outline="#666666" cy:nodeTransparency="1.0" cy:nodeLabelFont="Default-0-12" cy:nodeLabel="MAPK9" cy:borderLineType="solid"/>
  </node>
  <node label="100156253" id="-663">
    <att type="integer" name="HA.A10" value="744"/>
    <att type="integer" name="HA.A6" value="1407"/>
    <att type="integer" name="HA.A7" value="1576"/>
    <att type="integer" name="HA.A8" value="666"/>
    <att type="integer" name="HA.A9" value="793"/>
    <att type="integer" name="LA.A1" value="684"/>
    <att type="integer" name="LA.A2" value="357"/>
    <att type="integer" name="LA.A3" value="1497"/>
    <att type="integer" name="LA.A4" value="1249"/>
    <att type="integer" name="LA.A5" value="841"/>
    <att type="string" name="canonicalName" value="100156253"/>
    <att type="string" name="geneName" value="GNPAT"/>
    <att type="string" name="id" value="100156253"/>
    <att type="string" name="vizmap:11-5-2013-androCorSig_meanRCPruned_csv NODE_LABEL" value="GNPAT"/>
    <att type="string" name="vizmap:11-5-2013-androCorSig_meanRCPruned_csv NODE_SIZE" value="40.0"/>
    <graphics type="ELLIPSE" h="40.0" w="40.0" x="2549.87890625" y="3046.23291015625" fill="#ccccff" width="1" outline="#666666" cy:nodeTransparency="1.0" cy:nodeLabelFont="Default-0-12" cy:nodeLabel="GNPAT" cy:borderLineType="solid"/>
  </node>
  <node label="100153250" id="-662">
    <att type="integer" name="HA.A10" value="124"/>
    <att type="integer" name="HA.A6" value="180"/>
    <att type="integer" name="HA.A7" value="409"/>
    <att type="integer" name="HA.A8" value="152"/>
    <att type="integer" name="HA.A9" value="129"/>
    <att type="integer" name="LA.A1" value="187"/>
    <att type="integer" name="LA.A2" value="396"/>
    <att type="integer" name="LA.A3" value="327"/>
    <att type="integer" name="LA.A4" value="388"/>
    <att type="integer" name="LA.A5" value="314"/>
    <att type="string" name="canonicalName" value="100153250"/>
    <att type="string" name="geneName" value="GPD1"/>
    <att type="string" name="id" value="100153250"/>
    <att type="string" name="vizmap:11-5-2013-androCorSig_meanRCPruned_csv NODE_LABEL" value="GPD1"/>
    <att type="string" name="vizmap:11-5-2013-androCorSig_meanRCPruned_csv NODE_SIZE" value="40.0"/>
    <graphics type="ELLIPSE" h="40.0" w="40.0" x="2441.1083984375" y="2979.460205078125" fill="#ccccff" width="1" outline="#666666" cy:nodeTransparency="1.0" cy:nodeLabelFont="Default-0-12" cy:nodeLabel="GPD1" cy:borderLineType="solid"/>
  </node>
  <node label="100521968" id="-661">
    <att type="integer" name="HA.A10" value="858"/>
    <att type="integer" name="HA.A6" value="1688"/>
    <att type="integer" name="HA.A7" value="2364"/>
    <att type="integer" name="HA.A8" value="1035"/>
    <att type="integer" name="HA.A9" value="645"/>
    <att type="integer" name="LA.A1" value="894"/>
    <att type="integer" name="LA.A2" value="1133"/>
    <att type="integer" name="LA.A3" value="2240"/>
    <att type="integer" name="LA.A4" value="2006"/>
    <att type="integer" name="LA.A5" value="1518"/>
    <att type="string" name="canonicalName" value="100521968"/>
    <att type="string" name="geneName" value="LOC100521968"/>
    <att type="string" name="id" value="100521968"/>
    <att type="string" name="vizmap:11-5-2013-androCorSig_meanRCPruned_csv NODE_LABEL" value="LOC100521968"/>
    <att type="string" name="vizmap:11-5-2013-androCorSig_meanRCPruned_csv NODE_SIZE" value="40.0"/>
    <graphics type="ELLIPSE" h="40.0" w="40.0" x="1294.4700927734375" y="5715.95361328125" fill="#ccccff" width="1" outline="#666666" cy:nodeTransparency="1.0" cy:nodeLabelFont="Default-0-12" cy:nodeLabel="LOC100521968" cy:borderLineType="solid"/>
  </node>
  <node label="100516405" id="-660">
    <att type="integer" name="HA.A10" value="269"/>
    <att type="integer" name="HA.A6" value="2101"/>
    <att type="integer" name="HA.A7" value="1174"/>
    <att type="integer" name="HA.A8" value="186"/>
    <att type="integer" name="HA.A9" value="124"/>
    <att type="integer" name="LA.A1" value="386"/>
    <att type="integer" name="LA.A2" value="755"/>
    <att type="integer" name="LA.A3" value="868"/>
    <att type="integer" name="LA.A4" value="987"/>
    <att type="integer" name="LA.A5" value="764"/>
    <att type="string" name="canonicalName" value="100516405"/>
    <att type="string" name="geneName" value="GABRG2"/>
    <att type="string" name="id" value="100516405"/>
    <att type="string" name="vizmap:11-5-2013-androCorSig_meanRCPruned_csv NODE_LABEL" value="GABRG2"/>
    <att type="string" name="vizmap:11-5-2013-androCorSig_meanRCPruned_csv NODE_SIZE" value="40.0"/>
    <graphics type="ELLIPSE" h="40.0" w="40.0" x="1364.447021484375" y="5631.89306640625" fill="#ccccff" width="1" outline="#666666" cy:nodeTransparency="1.0" cy:nodeLabelFont="Default-0-12" cy:nodeLabel="GABRG2" cy:borderLineType="solid"/>
  </node>
  <node label="100524018" id="-659">
    <att type="integer" name="HA.A10" value="266"/>
    <att type="integer" name="HA.A6" value="539"/>
    <att type="integer" name="HA.A7" value="609"/>
    <att type="integer" name="HA.A8" value="285"/>
    <att type="integer" name="HA.A9" value="222"/>
    <att type="integer" name="LA.A1" value="305"/>
    <att type="integer" name="LA.A2" value="295"/>
    <att type="integer" name="LA.A3" value="619"/>
    <att type="integer" name="LA.A4" value="552"/>
    <att type="integer" name="LA.A5" value="375"/>
    <att type="string" name="canonicalName" value="100524018"/>
    <att type="string" name="geneName" value="LOC100524018"/>
    <att type="string" name="id" value="100524018"/>
    <att type="string" name="vizmap:11-5-2013-androCorSig_meanRCPruned_csv NODE_LABEL" value="LOC100524018"/>
    <att type="string" name="vizmap:11-5-2013-androCorSig_meanRCPruned_csv NODE_SIZE" value="40.0"/>
    <graphics type="ELLIPSE" h="40.0" w="40.0" x="139.56019592285156" y="6378.82470703125" fill="#ccccff" width="1" outline="#666666" cy:nodeTransparency="1.0" cy:nodeLabelFont="Default-0-12" cy:nodeLabel="LOC100524018" cy:borderLineType="solid"/>
  </node>
  <node label="100154657" id="-658">
    <att type="integer" name="HA.A10" value="462"/>
    <att type="integer" name="HA.A6" value="743"/>
    <att type="integer" name="HA.A7" value="1235"/>
    <att type="integer" name="HA.A8" value="530"/>
    <att type="integer" name="HA.A9" value="426"/>
    <att type="integer" name="LA.A1" value="468"/>
    <att type="integer" name="LA.A2" value="343"/>
    <att type="integer" name="LA.A3" value="1211"/>
    <att type="integer" name="LA.A4" value="847"/>
    <att type="integer" name="LA.A5" value="817"/>
    <att type="string" name="canonicalName" value="100154657"/>
    <att type="string" name="geneName" value="PIGU"/>
    <att type="string" name="id" value="100154657"/>
    <att type="string" name="vizmap:11-5-2013-androCorSig_meanRCPruned_csv NODE_LABEL" value="PIGU"/>
    <att type="string" name="vizmap:11-5-2013-androCorSig_meanRCPruned_csv NODE_SIZE" value="40.0"/>
    <graphics type="ELLIPSE" h="40.0" w="40.0" x="136.357177734375" y="6486.54150390625" fill="#ccccff" width="1" outline="#666666" cy:nodeTransparency="1.0" cy:nodeLabelFont="Default-0-12" cy:nodeLabel="PIGU" cy:borderLineType="solid"/>
  </node>
  <node label="397318" id="-657">
    <att type="integer" name="HA.A10" value="428"/>
    <att type="integer" name="HA.A6" value="956"/>
    <att type="integer" name="HA.A7" value="1037"/>
    <att type="integer" name="HA.A8" value="432"/>
    <att type="integer" name="HA.A9" value="352"/>
    <att type="integer" name="LA.A1" value="519"/>
    <att type="integer" name="LA.A2" value="700"/>
    <att type="integer" name="LA.A3" value="1057"/>
    <att type="integer" name="LA.A4" value="1023"/>
    <att type="integer" name="LA.A5" value="616"/>
    <att type="string" name="canonicalName" value="397318"/>
    <att type="string" name="geneName" value="NFATC1"/>
    <att type="string" name="id" value="397318"/>
    <att type="string" name="vizmap:11-5-2013-androCorSig_meanRCPruned_csv NODE_LABEL" value="NFATC1"/>
    <att type="string" name="vizmap:11-5-2013-androCorSig_meanRCPruned_csv NODE_SIZE" value="40.0"/>
    <graphics type="ELLIPSE" h="40.0" w="40.0" x="1681.3184814453125" y="3736.953369140625" fill="#ccccff" width="1" outline="#666666" cy:nodeTransparency="1.0" cy:nodeLabelFont="Default-0-12" cy:nodeLabel="NFATC1" cy:borderLineType="solid"/>
  </node>
  <node label="100516584" id="-656">
    <att type="integer" name="HA.A10" value="220"/>
    <att type="integer" name="HA.A6" value="485"/>
    <att type="integer" name="HA.A7" value="492"/>
    <att type="integer" name="HA.A8" value="203"/>
    <att type="integer" name="HA.A9" value="195"/>
    <att type="integer" name="LA.A1" value="198"/>
    <att type="integer" name="LA.A2" value="65"/>
    <att type="integer" name="LA.A3" value="418"/>
    <att type="integer" name="LA.A4" value="308"/>
    <att type="integer" name="LA.A5" value="290"/>
    <att type="string" name="canonicalName" value="100516584"/>
    <att type="string" name="geneName" value="LOC100516584"/>
    <att type="string" name="id" value="100516584"/>
    <att type="string" name="vizmap:11-5-2013-androCorSig_meanRCPruned_csv NODE_LABEL" value="LOC100516584"/>
    <att type="string" name="vizmap:11-5-2013-androCorSig_meanRCPruned_csv NODE_SIZE" value="40.0"/>
    <graphics type="ELLIPSE" h="40.0" w="40.0" x="1646.777587890625" y="3624.14306640625" fill="#ccccff" width="1" outline="#666666" cy:nodeTransparency="1.0" cy:nodeLabelFont="Default-0-12" cy:nodeLabel="LOC100516584" cy:borderLineType="solid"/>
  </node>
  <node label="397241" id="-655">
    <att type="integer" name="HA.A10" value="371"/>
    <att type="integer" name="HA.A6" value="1301"/>
    <att type="integer" name="HA.A7" value="806"/>
    <att type="integer" name="HA.A8" value="242"/>
    <att type="integer" name="HA.A9" value="180"/>
    <att type="integer" name="LA.A1" value="318"/>
    <att type="integer" name="LA.A2" value="367"/>
    <att type="integer" name="LA.A3" value="557"/>
    <att type="integer" name="LA.A4" value="684"/>
    <att type="integer" name="LA.A5" value="418"/>
    <att type="string" name="canonicalName" value="397241"/>
    <att type="string" name="geneName" value="PPP3CA"/>
    <att type="string" name="id" value="397241"/>
    <att type="string" name="vizmap:11-5-2013-androCorSig_meanRCPruned_csv NODE_LABEL" value="PPP3CA"/>
    <att type="string" name="vizmap:11-5-2013-androCorSig_meanRCPruned_csv NODE_SIZE" value="40.0"/>
    <graphics type="ELLIPSE" h="40.0" w="40.0" x="1725.257568359375" y="3875.55810546875" fill="#ccccff" width="1" outline="#666666" cy:nodeTransparency="1.0" cy:nodeLabelFont="Default-0-12" cy:nodeLabel="PPP3CA" cy:borderLineType="solid"/>
  </node>
  <node label="100516056" id="-654">
    <att type="integer" name="HA.A10" value="4290"/>
    <att type="integer" name="HA.A6" value="12012"/>
    <att type="integer" name="HA.A7" value="12063"/>
    <att type="integer" name="HA.A8" value="4522"/>
    <att type="integer" name="HA.A9" value="4840"/>
    <att type="integer" name="LA.A1" value="4594"/>
    <att type="integer" name="LA.A2" value="2079"/>
    <att type="integer" name="LA.A3" value="10427"/>
    <att type="integer" name="LA.A4" value="7944"/>
    <att type="integer" name="LA.A5" value="7119"/>
    <att type="string" name="canonicalName" value="100516056"/>
    <att type="string" name="geneName" value="LOC100516056"/>
    <att type="string" name="id" value="100516056"/>
    <att type="string" name="vizmap:11-5-2013-androCorSig_meanRCPruned_csv NODE_LABEL" value="LOC100516056"/>
    <att type="string" name="vizmap:11-5-2013-androCorSig_meanRCPruned_csv NODE_SIZE" value="40.0"/>
    <graphics type="ELLIPSE" h="40.0" w="40.0" x="1755.021728515625" y="3654.43505859375" fill="#ccccff" width="1" outline="#666666" cy:nodeTransparency="1.0" cy:nodeLabelFont="Default-0-12" cy:nodeLabel="LOC100516056" cy:borderLineType="solid"/>
  </node>
  <node label="100154506" id="-653">
    <att type="integer" name="HA.A10" value="1416"/>
    <att type="integer" name="HA.A6" value="3113"/>
    <att type="integer" name="HA.A7" value="2814"/>
    <att type="integer" name="HA.A8" value="1365"/>
    <att type="integer" name="HA.A9" value="1448"/>
    <att type="integer" name="LA.A1" value="1093"/>
    <att type="integer" name="LA.A2" value="504"/>
    <att type="integer" name="LA.A3" value="3367"/>
    <att type="integer" name="LA.A4" value="2658"/>
    <att type="integer" name="LA.A5" value="1550"/>
    <att type="string" name="canonicalName" value="100154506"/>
    <att type="string" name="geneName" value="ENTPD5"/>
    <att type="string" name="id" value="100154506"/>
    <att type="string" name="vizmap:11-5-2013-androCorSig_meanRCPruned_csv NODE_LABEL" value="ENTPD5"/>
    <att type="string" name="vizmap:11-5-2013-androCorSig_meanRCPruned_csv NODE_SIZE" value="40.0"/>
    <graphics type="ELLIPSE" h="40.0" w="40.0" x="993.519287109375" y="3558.42822265625" fill="#ccccff" width="1" outline="#666666" cy:nodeTransparency="1.0" cy:nodeLabelFont="Default-0-12" cy:nodeLabel="ENTPD5" cy:borderLineType="solid"/>
  </node>
  <node label="100157205" id="-652">
    <att type="integer" name="HA.A10" value="197"/>
    <att type="integer" name="HA.A6" value="334"/>
    <att type="integer" name="HA.A7" value="491"/>
    <att type="integer" name="HA.A8" value="238"/>
    <att type="integer" name="HA.A9" value="151"/>
    <att type="integer" name="LA.A1" value="254"/>
    <att type="integer" name="LA.A2" value="231"/>
    <att type="integer" name="LA.A3" value="452"/>
    <att type="integer" name="LA.A4" value="407"/>
    <att type="integer" name="LA.A5" value="298"/>
    <att type="string" name="canonicalName" value="100157205"/>
    <att type="string" name="geneName" value="RRM2B"/>
    <att type="string" name="id" value="100157205"/>
    <att type="string" name="vizmap:11-5-2013-androCorSig_meanRCPruned_csv NODE_LABEL" value="RRM2B"/>
    <att type="string" name="vizmap:11-5-2013-androCorSig_meanRCPruned_csv NODE_SIZE" value="40.0"/>
    <graphics type="ELLIPSE" h="40.0" w="40.0" x="814.262451171875" y="3567.165283203125" fill="#ccccff" width="1" outline="#666666" cy:nodeTransparency="1.0" cy:nodeLabelFont="Default-0-12" cy:nodeLabel="RRM2B" cy:borderLineType="solid"/>
  </node>
  <node label="100517646" id="-651">
    <att type="integer" name="HA.A10" value="184"/>
    <att type="integer" name="HA.A6" value="296"/>
    <att type="integer" name="HA.A7" value="411"/>
    <att type="integer" name="HA.A8" value="152"/>
    <att type="integer" name="HA.A9" value="122"/>
    <att type="integer" name="LA.A1" value="131"/>
    <att type="integer" name="LA.A2" value="192"/>
    <att type="integer" name="LA.A3" value="261"/>
    <att type="integer" name="LA.A4" value="236"/>
    <att type="integer" name="LA.A5" value="226"/>
    <att type="string" name="canonicalName" value="100517646"/>
    <att type="string" name="geneName" value="LOC100517646"/>
    <att type="string" name="id" value="100517646"/>
    <att type="string" name="vizmap:11-5-2013-androCorSig_meanRCPruned_csv NODE_LABEL" value="LOC100517646"/>
    <att type="string" name="vizmap:11-5-2013-androCorSig_meanRCPruned_csv NODE_SIZE" value="40.0"/>
    <graphics type="ELLIPSE" h="40.0" w="40.0" x="725.869140625" y="3465.482177734375" fill="#ccccff" width="1" outline="#666666" cy:nodeTransparency="1.0" cy:nodeLabelFont="Default-0-12" cy:nodeLabel="LOC100517646" cy:borderLineType="solid"/>
  </node>
  <node label="100521561" id="-650">
    <att type="integer" name="HA.A10" value="496"/>
    <att type="integer" name="HA.A6" value="919"/>
    <att type="integer" name="HA.A7" value="966"/>
    <att type="integer" name="HA.A8" value="466"/>
    <att type="integer" name="HA.A9" value="270"/>
    <att type="integer" name="LA.A1" value="420"/>
    <att type="integer" name="LA.A2" value="431"/>
    <att type="integer" name="LA.A3" value="802"/>
    <att type="integer" name="LA.A4" value="734"/>
    <att type="integer" name="LA.A5" value="554"/>
    <att type="string" name="canonicalName" value="100521561"/>
    <att type="string" name="geneName" value="LOC100521561"/>
    <att type="string" name="id" value="100521561"/>
    <att type="string" name="vizmap:11-5-2013-androCorSig_meanRCPruned_csv NODE_LABEL" value="LOC100521561"/>
    <att type="string" name="vizmap:11-5-2013-androCorSig_meanRCPruned_csv NODE_SIZE" value="40.0"/>
    <graphics type="ELLIPSE" h="40.0" w="40.0" x="1041.6343994140625" y="3457.76025390625" fill="#ccccff" width="1" outline="#666666" cy:nodeTransparency="1.0" cy:nodeLabelFont="Default-0-12" cy:nodeLabel="LOC100521561" cy:borderLineType="solid"/>
  </node>
  <node label="100155727" id="-649">
    <att type="integer" name="HA.A10" value="92"/>
    <att type="integer" name="HA.A6" value="232"/>
    <att type="integer" name="HA.A7" value="220"/>
    <att type="integer" name="HA.A8" value="90"/>
    <att type="integer" name="HA.A9" value="69"/>
    <att type="integer" name="LA.A1" value="94"/>
    <att type="integer" name="LA.A2" value="78"/>
    <att type="integer" name="LA.A3" value="287"/>
    <att type="integer" name="LA.A4" value="258"/>
    <att type="integer" name="LA.A5" value="189"/>
    <att type="string" name="canonicalName" value="100155727"/>
    <att type="string" name="geneName" value="LOC100155727"/>
    <att type="string" name="id" value="100155727"/>
    <att type="string" name="vizmap:11-5-2013-androCorSig_meanRCPruned_csv NODE_LABEL" value="LOC100155727"/>
    <att type="string" name="vizmap:11-5-2013-androCorSig_meanRCPruned_csv NODE_SIZE" value="40.0"/>
    <graphics type="ELLIPSE" h="40.0" w="40.0" x="826.6480712890625" y="3419.519775390625" fill="#ccccff" width="1" outline="#666666" cy:nodeTransparency="1.0" cy:nodeLabelFont="Default-0-12" cy:nodeLabel="LOC100155727" cy:borderLineType="solid"/>
  </node>
  <node label="100521261" id="-648">
    <att type="integer" name="HA.A10" value="380"/>
    <att type="integer" name="HA.A6" value="605"/>
    <att type="integer" name="HA.A7" value="1165"/>
    <att type="integer" name="HA.A8" value="506"/>
    <att type="integer" name="HA.A9" value="337"/>
    <att type="integer" name="LA.A1" value="444"/>
    <att type="integer" name="LA.A2" value="532"/>
    <att type="integer" name="LA.A3" value="1096"/>
    <att type="integer" name="LA.A4" value="797"/>
    <att type="integer" name="LA.A5" value="709"/>
    <att type="string" name="canonicalName" value="100521261"/>
    <att type="string" name="geneName" value="LOC100521261"/>
    <att type="string" name="id" value="100521261"/>
    <att type="string" name="vizmap:11-5-2013-androCorSig_meanRCPruned_csv NODE_LABEL" value="LOC100521261"/>
    <att type="string" name="vizmap:11-5-2013-androCorSig_meanRCPruned_csv NODE_SIZE" value="40.0"/>
    <graphics type="ELLIPSE" h="40.0" w="40.0" x="989.5479736328125" y="3293.220703125" fill="#ccccff" width="1" outline="#666666" cy:nodeTransparency="1.0" cy:nodeLabelFont="Default-0-12" cy:nodeLabel="LOC100521261" cy:borderLineType="solid"/>
  </node>
  <node label="100152679" id="-647">
    <att type="integer" name="HA.A10" value="79"/>
    <att type="integer" name="HA.A6" value="292"/>
    <att type="integer" name="HA.A7" value="285"/>
    <att type="integer" name="HA.A8" value="63"/>
    <att type="integer" name="HA.A9" value="56"/>
    <att type="integer" name="LA.A1" value="65"/>
    <att type="integer" name="LA.A2" value="110"/>
    <att type="integer" name="LA.A3" value="184"/>
    <att type="integer" name="LA.A4" value="216"/>
    <att type="integer" name="LA.A5" value="105"/>
    <att type="string" name="canonicalName" value="100152679"/>
    <att type="string" name="geneName" value="PLCB1"/>
    <att type="string" name="id" value="100152679"/>
    <att type="string" name="vizmap:11-5-2013-androCorSig_meanRCPruned_csv NODE_LABEL" value="PLCB1"/>
    <att type="string" name="vizmap:11-5-2013-androCorSig_meanRCPruned_csv NODE_SIZE" value="40.0"/>
    <graphics type="ELLIPSE" h="40.0" w="40.0" x="2083.5810546875" y="2882.339111328125" fill="#ccccff" width="1" outline="#666666" cy:nodeTransparency="1.0" cy:nodeLabelFont="Default-0-12" cy:nodeLabel="PLCB1" cy:borderLineType="solid"/>
  </node>
  <node label="100521111" id="-646">
    <att type="integer" name="HA.A10" value="14"/>
    <att type="integer" name="HA.A6" value="62"/>
    <att type="integer" name="HA.A7" value="45"/>
    <att type="integer" name="HA.A8" value="24"/>
    <att type="integer" name="HA.A9" value="15"/>
    <att type="integer" name="LA.A1" value="13"/>
    <att type="integer" name="LA.A2" value="30"/>
    <att type="integer" name="LA.A3" value="40"/>
    <att type="integer" name="LA.A4" value="49"/>
    <att type="integer" name="LA.A5" value="28"/>
    <att type="string" name="canonicalName" value="100521111"/>
    <att type="string" name="geneName" value="PLCD3"/>
    <att type="string" name="id" value="100521111"/>
    <att type="string" name="vizmap:11-5-2013-androCorSig_meanRCPruned_csv NODE_LABEL" value="PLCD3"/>
    <att type="string" name="vizmap:11-5-2013-androCorSig_meanRCPruned_csv NODE_SIZE" value="40.0"/>
    <graphics type="ELLIPSE" h="40.0" w="40.0" x="2188.94775390625" y="2938.01953125" fill="#ccccff" width="1" outline="#666666" cy:nodeTransparency="1.0" cy:nodeLabelFont="Default-0-12" cy:nodeLabel="PLCD3" cy:borderLineType="solid"/>
  </node>
  <node label="100627903" id="-645">
    <att type="integer" name="HA.A10" value="255"/>
    <att type="integer" name="HA.A6" value="516"/>
    <att type="integer" name="HA.A7" value="463"/>
    <att type="integer" name="HA.A8" value="171"/>
    <att type="integer" name="HA.A9" value="202"/>
    <att type="integer" name="LA.A1" value="268"/>
    <att type="integer" name="LA.A2" value="82"/>
    <att type="integer" name="LA.A3" value="486"/>
    <att type="integer" name="LA.A4" value="351"/>
    <att type="integer" name="LA.A5" value="327"/>
    <att type="string" name="canonicalName" value="100627903"/>
    <att type="string" name="geneName" value="LOC100627903"/>
    <att type="string" name="id" value="100627903"/>
    <att type="string" name="vizmap:11-5-2013-androCorSig_meanRCPruned_csv NODE_LABEL" value="LOC100627903"/>
    <att type="string" name="vizmap:11-5-2013-androCorSig_meanRCPruned_csv NODE_SIZE" value="40.0"/>
    <graphics type="ELLIPSE" h="40.0" w="40.0" x="1835.2340087890625" y="3557.94482421875" fill="#ccccff" width="1" outline="#666666" cy:nodeTransparency="1.0" cy:nodeLabelFont="Default-0-12" cy:nodeLabel="LOC100627903" cy:borderLineType="solid"/>
  </node>
  <node label="100621371" id="-644">
    <att type="integer" name="HA.A10" value="1015"/>
    <att type="integer" name="HA.A6" value="2045"/>
    <att type="integer" name="HA.A7" value="2343"/>
    <att type="integer" name="HA.A8" value="1073"/>
    <att type="integer" name="HA.A9" value="891"/>
    <att type="integer" name="LA.A1" value="1002"/>
    <att type="integer" name="LA.A2" value="494"/>
    <att type="integer" name="LA.A3" value="2378"/>
    <att type="integer" name="LA.A4" value="1677"/>
    <att type="integer" name="LA.A5" value="1240"/>
    <att type="string" name="canonicalName" value="100621371"/>
    <att type="string" name="geneName" value="LOC100621371"/>
    <att type="string" name="id" value="100621371"/>
    <att type="string" name="vizmap:11-5-2013-androCorSig_meanRCPruned_csv NODE_LABEL" value="LOC100621371"/>
    <att type="string" name="vizmap:11-5-2013-androCorSig_meanRCPruned_csv NODE_SIZE" value="40.0"/>
    <graphics type="ELLIPSE" h="40.0" w="40.0" x="1806.54541015625" y="3703.837646484375" fill="#ccccff" width="1" outline="#666666" cy:nodeTransparency="1.0" cy:nodeLabelFont="Default-0-12" cy:nodeLabel="LOC100621371" cy:borderLineType="solid"/>
  </node>
  <node label="100739450" id="-643">
    <att type="integer" name="HA.A10" value="117"/>
    <att type="integer" name="HA.A6" value="243"/>
    <att type="integer" name="HA.A7" value="251"/>
    <att type="integer" name="HA.A8" value="85"/>
    <att type="integer" name="HA.A9" value="61"/>
    <att type="integer" name="LA.A1" value="84"/>
    <att type="integer" name="LA.A2" value="84"/>
    <att type="integer" name="LA.A3" value="212"/>
    <att type="integer" name="LA.A4" value="171"/>
    <att type="integer" name="LA.A5" value="126"/>
    <att type="string" name="canonicalName" value="100739450"/>
    <att type="string" name="geneName" value="NFATC3"/>
    <att type="string" name="id" value="100739450"/>
    <att type="string" name="vizmap:11-5-2013-androCorSig_meanRCPruned_csv NODE_LABEL" value="NFATC3"/>
    <att type="string" name="vizmap:11-5-2013-androCorSig_meanRCPruned_csv NODE_SIZE" value="40.0"/>
    <graphics type="ELLIPSE" h="40.0" w="40.0" x="1885.249755859375" y="3679.5390625" fill="#ccccff" width="1" outline="#666666" cy:nodeTransparency="1.0" cy:nodeLabelFont="Default-0-12" cy:nodeLabel="NFATC3" cy:borderLineType="solid"/>
  </node>
  <node label="100623755" id="-642">
    <att type="integer" name="HA.A10" value="135"/>
    <att type="integer" name="HA.A6" value="245"/>
    <att type="integer" name="HA.A7" value="305"/>
    <att type="integer" name="HA.A8" value="136"/>
    <att type="integer" name="HA.A9" value="128"/>
    <att type="integer" name="LA.A1" value="74"/>
    <att type="integer" name="LA.A2" value="71"/>
    <att type="integer" name="LA.A3" value="294"/>
    <att type="integer" name="LA.A4" value="183"/>
    <att type="integer" name="LA.A5" value="136"/>
    <att type="string" name="canonicalName" value="100623755"/>
    <att type="string" name="geneName" value="LOC100623755"/>
    <att type="string" name="id" value="100623755"/>
    <att type="string" name="vizmap:11-5-2013-androCorSig_meanRCPruned_csv NODE_LABEL" value="LOC100623755"/>
    <att type="string" name="vizmap:11-5-2013-androCorSig_meanRCPruned_csv NODE_SIZE" value="40.0"/>
    <graphics type="ELLIPSE" h="40.0" w="40.0" x="2046.873291015625" y="2617.2412109375" fill="#ccccff" width="1" outline="#666666" cy:nodeTransparency="1.0" cy:nodeLabelFont="Default-0-12" cy:nodeLabel="LOC100623755" cy:borderLineType="solid"/>
  </node>
  <node label="100523738" id="-641">
    <att type="integer" name="HA.A10" value="325"/>
    <att type="integer" name="HA.A6" value="1292"/>
    <att type="integer" name="HA.A7" value="1191"/>
    <att type="integer" name="HA.A8" value="245"/>
    <att type="integer" name="HA.A9" value="320"/>
    <att type="integer" name="LA.A1" value="201"/>
    <att type="integer" name="LA.A2" value="207"/>
    <att type="integer" name="LA.A3" value="1039"/>
    <att type="integer" name="LA.A4" value="879"/>
    <att type="integer" name="LA.A5" value="409"/>
    <att type="string" name="canonicalName" value="100523738"/>
    <att type="string" name="geneName" value="LOC100523738"/>
    <att type="string" name="id" value="100523738"/>
    <att type="string" name="vizmap:11-5-2013-androCorSig_meanRCPruned_csv NODE_LABEL" value="LOC100523738"/>
    <att type="string" name="vizmap:11-5-2013-androCorSig_meanRCPruned_csv NODE_SIZE" value="40.0"/>
    <graphics type="ELLIPSE" h="40.0" w="40.0" x="2150.173583984375" y="2610.58349609375" fill="#ccccff" width="1" outline="#666666" cy:nodeTransparency="1.0" cy:nodeLabelFont="Default-0-12" cy:nodeLabel="LOC100523738" cy:borderLineType="solid"/>
  </node>
  <node label="100516841" id="-640">
    <att type="integer" name="HA.A10" value="290"/>
    <att type="integer" name="HA.A6" value="602"/>
    <att type="integer" name="HA.A7" value="802"/>
    <att type="integer" name="HA.A8" value="370"/>
    <att type="integer" name="HA.A9" value="267"/>
    <att type="integer" name="LA.A1" value="327"/>
    <att type="integer" name="LA.A2" value="610"/>
    <att type="integer" name="LA.A3" value="834"/>
    <att type="integer" name="LA.A4" value="751"/>
    <att type="integer" name="LA.A5" value="401"/>
    <att type="string" name="canonicalName" value="100516841"/>
    <att type="string" name="geneName" value="LOC100516841"/>
    <att type="string" name="id" value="100516841"/>
    <att type="string" name="vizmap:11-5-2013-androCorSig_meanRCPruned_csv NODE_LABEL" value="LOC100516841"/>
    <att type="string" name="vizmap:11-5-2013-androCorSig_meanRCPruned_csv NODE_SIZE" value="40.0"/>
    <graphics type="ELLIPSE" h="40.0" w="40.0" x="2746.687744140625" y="2609.76513671875" fill="#ccccff" width="1" outline="#666666" cy:nodeTransparency="1.0" cy:nodeLabelFont="Default-0-12" cy:nodeLabel="LOC100516841" cy:borderLineType="solid"/>
  </node>
  <node label="100514687" id="-639">
    <att type="integer" name="HA.A10" value="106"/>
    <att type="integer" name="HA.A6" value="216"/>
    <att type="integer" name="HA.A7" value="193"/>
    <att type="integer" name="HA.A8" value="78"/>
    <att type="integer" name="HA.A9" value="59"/>
    <att type="integer" name="LA.A1" value="89"/>
    <att type="integer" name="LA.A2" value="122"/>
    <att type="integer" name="LA.A3" value="222"/>
    <att type="integer" name="LA.A4" value="173"/>
    <att type="integer" name="LA.A5" value="98"/>
    <att type="string" name="canonicalName" value="100514687"/>
    <att type="string" name="geneName" value="LOC100514687"/>
    <att type="string" name="id" value="100514687"/>
    <att type="string" name="vizmap:11-5-2013-androCorSig_meanRCPruned_csv NODE_LABEL" value="LOC100514687"/>
    <att type="string" name="vizmap:11-5-2013-androCorSig_meanRCPruned_csv NODE_SIZE" value="40.0"/>
    <graphics type="ELLIPSE" h="40.0" w="40.0" x="2848.760009765625" y="2682.30615234375" fill="#ccccff" width="1" outline="#666666" cy:nodeTransparency="1.0" cy:nodeLabelFont="Default-0-12" cy:nodeLabel="LOC100514687" cy:borderLineType="solid"/>
  </node>
  <node label="100525485" id="-638">
    <att type="integer" name="HA.A10" value="416"/>
    <att type="integer" name="HA.A6" value="600"/>
    <att type="integer" name="HA.A7" value="1062"/>
    <att type="integer" name="HA.A8" value="554"/>
    <att type="integer" name="HA.A9" value="368"/>
    <att type="integer" name="LA.A1" value="417"/>
    <att type="integer" name="LA.A2" value="540"/>
    <att type="integer" name="LA.A3" value="1070"/>
    <att type="integer" name="LA.A4" value="771"/>
    <att type="integer" name="LA.A5" value="641"/>
    <att type="string" name="canonicalName" value="100525485"/>
    <att type="string" name="geneName" value="LOC100525485"/>
    <att type="string" name="id" value="100525485"/>
    <att type="string" name="vizmap:11-5-2013-androCorSig_meanRCPruned_csv NODE_LABEL" value="LOC100525485"/>
    <att type="string" name="vizmap:11-5-2013-androCorSig_meanRCPruned_csv NODE_SIZE" value="40.0"/>
    <graphics type="ELLIPSE" h="40.0" w="40.0" x="974.6390380859375" y="4026.38525390625" fill="#ccccff" width="1" outline="#666666" cy:nodeTransparency="1.0" cy:nodeLabelFont="Default-0-12" cy:nodeLabel="LOC100525485" cy:borderLineType="solid"/>
  </node>
  <node label="100512255" id="-637">
    <att type="integer" name="HA.A10" value="3243"/>
    <att type="integer" name="HA.A6" value="5129"/>
    <att type="integer" name="HA.A7" value="6158"/>
    <att type="integer" name="HA.A8" value="2779"/>
    <att type="integer" name="HA.A9" value="2932"/>
    <att type="integer" name="LA.A1" value="2774"/>
    <att type="integer" name="LA.A2" value="1305"/>
    <att type="integer" name="LA.A3" value="6507"/>
    <att type="integer" name="LA.A4" value="4756"/>
    <att type="integer" name="LA.A5" value="3722"/>
    <att type="string" name="canonicalName" value="100512255"/>
    <att type="string" name="geneName" value="GMPS"/>
    <att type="string" name="id" value="100512255"/>
    <att type="string" name="vizmap:11-5-2013-androCorSig_meanRCPruned_csv NODE_LABEL" value="GMPS"/>
    <att type="string" name="vizmap:11-5-2013-androCorSig_meanRCPruned_csv NODE_SIZE" value="40.0"/>
    <graphics type="ELLIPSE" h="40.0" w="40.0" x="973.9867553710938" y="3896.123779296875" fill="#ccccff" width="1" outline="#666666" cy:nodeTransparency="1.0" cy:nodeLabelFont="Default-0-12" cy:nodeLabel="GMPS" cy:borderLineType="solid"/>
  </node>
  <node label="100516797" id="-636">
    <att type="integer" name="HA.A10" value="12088"/>
    <att type="integer" name="HA.A6" value="17582"/>
    <att type="integer" name="HA.A7" value="30039"/>
    <att type="integer" name="HA.A8" value="14754"/>
    <att type="integer" name="HA.A9" value="15532"/>
    <att type="integer" name="LA.A1" value="11729"/>
    <att type="integer" name="LA.A2" value="4484"/>
    <att type="integer" name="LA.A3" value="34987"/>
    <att type="integer" name="LA.A4" value="24470"/>
    <att type="integer" name="LA.A5" value="19976"/>
    <att type="string" name="canonicalName" value="100516797"/>
    <att type="string" name="geneName" value="NT5C1B"/>
    <att type="string" name="id" value="100516797"/>
    <att type="string" name="vizmap:11-5-2013-androCorSig_meanRCPruned_csv NODE_LABEL" value="NT5C1B"/>
    <att type="string" name="vizmap:11-5-2013-androCorSig_meanRCPruned_csv NODE_SIZE" value="40.0"/>
    <graphics type="ELLIPSE" h="40.0" w="40.0" x="1042.611572265625" y="3909.044677734375" fill="#ccccff" width="1" outline="#666666" cy:nodeTransparency="1.0" cy:nodeLabelFont="Default-0-12" cy:nodeLabel="NT5C1B" cy:borderLineType="solid"/>
  </node>
  <node label="100154318" id="-635">
    <att type="integer" name="HA.A10" value="2985"/>
    <att type="integer" name="HA.A6" value="5054"/>
    <att type="integer" name="HA.A7" value="9205"/>
    <att type="integer" name="HA.A8" value="4003"/>
    <att type="integer" name="HA.A9" value="2513"/>
    <att type="integer" name="LA.A1" value="3480"/>
    <att type="integer" name="LA.A2" value="4293"/>
    <att type="integer" name="LA.A3" value="9429"/>
    <att type="integer" name="LA.A4" value="7375"/>
    <att type="integer" name="LA.A5" value="5964"/>
    <att type="string" name="canonicalName" value="100154318"/>
    <att type="string" name="geneName" value="LOC100154318"/>
    <att type="string" name="id" value="100154318"/>
    <att type="string" name="vizmap:11-5-2013-androCorSig_meanRCPruned_csv NODE_LABEL" value="LOC100154318"/>
    <att type="string" name="vizmap:11-5-2013-androCorSig_meanRCPruned_csv NODE_SIZE" value="40.0"/>
    <graphics type="ELLIPSE" h="40.0" w="40.0" x="1270.3487548828125" y="4668.0654296875" fill="#ccccff" width="1" outline="#666666" cy:nodeTransparency="1.0" cy:nodeLabelFont="Default-0-12" cy:nodeLabel="LOC100154318" cy:borderLineType="solid"/>
  </node>
  <node label="100511362" id="-634">
    <att type="integer" name="HA.A10" value="986"/>
    <att type="integer" name="HA.A6" value="2523"/>
    <att type="integer" name="HA.A7" value="1880"/>
    <att type="integer" name="HA.A8" value="745"/>
    <att type="integer" name="HA.A9" value="564"/>
    <att type="integer" name="LA.A1" value="733"/>
    <att type="integer" name="LA.A2" value="936"/>
    <att type="integer" name="LA.A3" value="2171"/>
    <att type="integer" name="LA.A4" value="1710"/>
    <att type="integer" name="LA.A5" value="1556"/>
    <att type="string" name="canonicalName" value="100511362"/>
    <att type="string" name="geneName" value="SEC61B"/>
    <att type="string" name="id" value="100511362"/>
    <att type="string" name="vizmap:11-5-2013-androCorSig_meanRCPruned_csv NODE_LABEL" value="SEC61B"/>
    <att type="string" name="vizmap:11-5-2013-androCorSig_meanRCPruned_csv NODE_SIZE" value="40.0"/>
    <graphics type="ELLIPSE" h="40.0" w="40.0" x="1382.4935302734375" y="4669.0302734375" fill="#ccccff" width="1" outline="#666666" cy:nodeTransparency="1.0" cy:nodeLabelFont="Default-0-12" cy:nodeLabel="SEC61B" cy:borderLineType="solid"/>
  </node>
  <node label="100525450" id="-633">
    <att type="integer" name="HA.A10" value="25"/>
    <att type="integer" name="HA.A6" value="39"/>
    <att type="integer" name="HA.A7" value="55"/>
    <att type="integer" name="HA.A8" value="24"/>
    <att type="integer" name="HA.A9" value="27"/>
    <att type="integer" name="LA.A1" value="18"/>
    <att type="integer" name="LA.A2" value="33"/>
    <att type="integer" name="LA.A3" value="68"/>
    <att type="integer" name="LA.A4" value="40"/>
    <att type="integer" name="LA.A5" value="36"/>
    <att type="string" name="canonicalName" value="100525450"/>
    <att type="string" name="geneName" value="LOC100525450"/>
    <att type="string" name="id" value="100525450"/>
    <att type="string" name="vizmap:11-5-2013-androCorSig_meanRCPruned_csv NODE_LABEL" value="LOC100525450"/>
    <att type="string" name="vizmap:11-5-2013-androCorSig_meanRCPruned_csv NODE_SIZE" value="40.0"/>
    <graphics type="ELLIPSE" h="40.0" w="40.0" x="2300.123779296875" y="3884.927490234375" fill="#ccccff" width="1" outline="#666666" cy:nodeTransparency="1.0" cy:nodeLabelFont="Default-0-12" cy:nodeLabel="LOC100525450" cy:borderLineType="solid"/>
  </node>
  <node label="100518796" id="-632">
    <att type="integer" name="HA.A10" value="606"/>
    <att type="integer" name="HA.A6" value="1024"/>
    <att type="integer" name="HA.A7" value="1156"/>
    <att type="integer" name="HA.A8" value="379"/>
    <att type="integer" name="HA.A9" value="399"/>
    <att type="integer" name="LA.A1" value="449"/>
    <att type="integer" name="LA.A2" value="163"/>
    <att type="integer" name="LA.A3" value="808"/>
    <att type="integer" name="LA.A4" value="879"/>
    <att type="integer" name="LA.A5" value="628"/>
    <att type="string" name="canonicalName" value="100518796"/>
    <att type="string" name="geneName" value="SGMS2"/>
    <att type="string" name="id" value="100518796"/>
    <att type="string" name="vizmap:11-5-2013-androCorSig_meanRCPruned_csv NODE_LABEL" value="SGMS2"/>
    <att type="string" name="vizmap:11-5-2013-androCorSig_meanRCPruned_csv NODE_SIZE" value="40.0"/>
    <graphics type="ELLIPSE" h="40.0" w="40.0" x="2312.83056640625" y="4037.6865234375" fill="#ccccff" width="1" outline="#666666" cy:nodeTransparency="1.0" cy:nodeLabelFont="Default-0-12" cy:nodeLabel="SGMS2" cy:borderLineType="solid"/>
  </node>
  <node label="100511825" id="-631">
    <att type="integer" name="HA.A10" value="23"/>
    <att type="integer" name="HA.A6" value="40"/>
    <att type="integer" name="HA.A7" value="47"/>
    <att type="integer" name="HA.A8" value="18"/>
    <att type="integer" name="HA.A9" value="14"/>
    <att type="integer" name="LA.A1" value="8"/>
    <att type="integer" name="LA.A2" value="28"/>
    <att type="integer" name="LA.A3" value="46"/>
    <att type="integer" name="LA.A4" value="29"/>
    <att type="integer" name="LA.A5" value="23"/>
    <att type="string" name="canonicalName" value="100511825"/>
    <att type="string" name="geneName" value="LOC100511825"/>
    <att type="string" name="id" value="100511825"/>
    <att type="string" name="vizmap:11-5-2013-androCorSig_meanRCPruned_csv NODE_LABEL" value="LOC100511825"/>
    <att type="string" name="vizmap:11-5-2013-androCorSig_meanRCPruned_csv NODE_SIZE" value="40.0"/>
    <graphics type="ELLIPSE" h="40.0" w="40.0" x="2401.073974609375" y="4000.158203125" fill="#ccccff" width="1" outline="#666666" cy:nodeTransparency="1.0" cy:nodeLabelFont="Default-0-12" cy:nodeLabel="LOC100511825" cy:borderLineType="solid"/>
  </node>
  <node label="100521423" id="-630">
    <att type="integer" name="HA.A10" value="367"/>
    <att type="integer" name="HA.A6" value="1030"/>
    <att type="integer" name="HA.A7" value="820"/>
    <att type="integer" name="HA.A8" value="262"/>
    <att type="integer" name="HA.A9" value="278"/>
    <att type="integer" name="LA.A1" value="294"/>
    <att type="integer" name="LA.A2" value="145"/>
    <att type="integer" name="LA.A3" value="631"/>
    <att type="integer" name="LA.A4" value="642"/>
    <att type="integer" name="LA.A5" value="549"/>
    <att type="string" name="canonicalName" value="100521423"/>
    <att type="string" name="geneName" value="LOC100521423"/>
    <att type="string" name="id" value="100521423"/>
    <att type="string" name="vizmap:11-5-2013-androCorSig_meanRCPruned_csv NODE_LABEL" value="LOC100521423"/>
    <att type="string" name="vizmap:11-5-2013-androCorSig_meanRCPruned_csv NODE_SIZE" value="40.0"/>
    <graphics type="ELLIPSE" h="40.0" w="40.0" x="1060.2913818359375" y="3745.263916015625" fill="#ccccff" width="1" outline="#666666" cy:nodeTransparency="1.0" cy:nodeLabelFont="Default-0-12" cy:nodeLabel="LOC100521423" cy:borderLineType="solid"/>
  </node>
  <node label="396825" id="-629">
    <att type="integer" name="HA.A10" value="1140"/>
    <att type="integer" name="HA.A6" value="2235"/>
    <att type="integer" name="HA.A7" value="2537"/>
    <att type="integer" name="HA.A8" value="1305"/>
    <att type="integer" name="HA.A9" value="1474"/>
    <att type="integer" name="LA.A1" value="850"/>
    <att type="integer" name="LA.A2" value="443"/>
    <att type="integer" name="LA.A3" value="3079"/>
    <att type="integer" name="LA.A4" value="2393"/>
    <att type="integer" name="LA.A5" value="2552"/>
    <att type="string" name="canonicalName" value="396825"/>
    <att type="string" name="geneName" value="PDE4A"/>
    <att type="string" name="id" value="396825"/>
    <att type="string" name="vizmap:11-5-2013-androCorSig_meanRCPruned_csv NODE_LABEL" value="PDE4A"/>
    <att type="string" name="vizmap:11-5-2013-androCorSig_meanRCPruned_csv NODE_SIZE" value="40.0"/>
    <graphics type="ELLIPSE" h="40.0" w="40.0" x="892.139892578125" y="3683.842529296875" fill="#ccccff" width="1" outline="#666666" cy:nodeTransparency="1.0" cy:nodeLabelFont="Default-0-12" cy:nodeLabel="PDE4A" cy:borderLineType="solid"/>
  </node>
  <node label="100154626" id="-628">
    <att type="integer" name="HA.A10" value="161"/>
    <att type="integer" name="HA.A6" value="510"/>
    <att type="integer" name="HA.A7" value="412"/>
    <att type="integer" name="HA.A8" value="158"/>
    <att type="integer" name="HA.A9" value="81"/>
    <att type="integer" name="LA.A1" value="132"/>
    <att type="integer" name="LA.A2" value="224"/>
    <att type="integer" name="LA.A3" value="336"/>
    <att type="integer" name="LA.A4" value="292"/>
    <att type="integer" name="LA.A5" value="177"/>
    <att type="string" name="canonicalName" value="100154626"/>
    <att type="string" name="geneName" value="ADK"/>
    <att type="string" name="id" value="100154626"/>
    <att type="string" name="vizmap:11-5-2013-androCorSig_meanRCPruned_csv NODE_LABEL" value="ADK"/>
    <att type="string" name="vizmap:11-5-2013-androCorSig_meanRCPruned_csv NODE_SIZE" value="40.0"/>
    <graphics type="ELLIPSE" h="40.0" w="40.0" x="1114.713623046875" y="3854.82568359375" fill="#ccccff" width="1" outline="#666666" cy:nodeTransparency="1.0" cy:nodeLabelFont="Default-0-12" cy:nodeLabel="ADK" cy:borderLineType="solid"/>
  </node>
  <node label="100516060" id="-627">
    <att type="integer" name="HA.A10" value="121"/>
    <att type="integer" name="HA.A6" value="407"/>
    <att type="integer" name="HA.A7" value="264"/>
    <att type="integer" name="HA.A8" value="68"/>
    <att type="integer" name="HA.A9" value="72"/>
    <att type="integer" name="LA.A1" value="86"/>
    <att type="integer" name="LA.A2" value="100"/>
    <att type="integer" name="LA.A3" value="217"/>
    <att type="integer" name="LA.A4" value="169"/>
    <att type="integer" name="LA.A5" value="122"/>
    <att type="string" name="canonicalName" value="100516060"/>
    <att type="string" name="geneName" value="PDE3B"/>
    <att type="string" name="id" value="100516060"/>
    <att type="string" name="vizmap:11-5-2013-androCorSig_meanRCPruned_csv NODE_LABEL" value="PDE3B"/>
    <att type="string" name="vizmap:11-5-2013-androCorSig_meanRCPruned_csv NODE_SIZE" value="40.0"/>
    <graphics type="ELLIPSE" h="40.0" w="40.0" x="1031.870361328125" y="3865.299072265625" fill="#ccccff" width="1" outline="#666666" cy:nodeTransparency="1.0" cy:nodeLabelFont="Default-0-12" cy:nodeLabel="PDE3B" cy:borderLineType="solid"/>
  </node>
  <node label="100514527" id="-626">
    <att type="integer" name="HA.A10" value="166"/>
    <att type="integer" name="HA.A6" value="553"/>
    <att type="integer" name="HA.A7" value="469"/>
    <att type="integer" name="HA.A8" value="208"/>
    <att type="integer" name="HA.A9" value="156"/>
    <att type="integer" name="LA.A1" value="193"/>
    <att type="integer" name="LA.A2" value="209"/>
    <att type="integer" name="LA.A3" value="502"/>
    <att type="integer" name="LA.A4" value="396"/>
    <att type="integer" name="LA.A5" value="238"/>
    <att type="string" name="canonicalName" value="100514527"/>
    <att type="string" name="geneName" value="PDE8A"/>
    <att type="string" name="id" value="100514527"/>
    <att type="string" name="vizmap:11-5-2013-androCorSig_meanRCPruned_csv NODE_LABEL" value="PDE8A"/>
    <att type="string" name="vizmap:11-5-2013-androCorSig_meanRCPruned_csv NODE_SIZE" value="40.0"/>
    <graphics type="ELLIPSE" h="40.0" w="40.0" x="967.1279907226562" y="3833.17431640625" fill="#ccccff" width="1" outline="#666666" cy:nodeTransparency="1.0" cy:nodeLabelFont="Default-0-12" cy:nodeLabel="PDE8A" cy:borderLineType="solid"/>
  </node>
  <node label="733667" id="-625">
    <att type="integer" name="HA.A10" value="73"/>
    <att type="integer" name="HA.A6" value="116"/>
    <att type="integer" name="HA.A7" value="199"/>
    <att type="integer" name="HA.A8" value="84"/>
    <att type="integer" name="HA.A9" value="48"/>
    <att type="integer" name="LA.A1" value="74"/>
    <att type="integer" name="LA.A2" value="85"/>
    <att type="integer" name="LA.A3" value="233"/>
    <att type="integer" name="LA.A4" value="176"/>
    <att type="integer" name="LA.A5" value="95"/>
    <att type="string" name="canonicalName" value="733667"/>
    <att type="string" name="geneName" value="AK3L1"/>
    <att type="string" name="id" value="733667"/>
    <att type="string" name="vizmap:11-5-2013-androCorSig_meanRCPruned_csv NODE_LABEL" value="AK3L1"/>
    <att type="string" name="vizmap:11-5-2013-androCorSig_meanRCPruned_csv NODE_SIZE" value="40.0"/>
    <graphics type="ELLIPSE" h="40.0" w="40.0" x="1048.0504150390625" y="3675.775390625" fill="#ccccff" width="1" outline="#666666" cy:nodeTransparency="1.0" cy:nodeLabelFont="Default-0-12" cy:nodeLabel="AK3L1" cy:borderLineType="solid"/>
  </node>
  <node label="100626434" id="-624">
    <att type="integer" name="HA.A10" value="31"/>
    <att type="integer" name="HA.A6" value="138"/>
    <att type="integer" name="HA.A7" value="105"/>
    <att type="integer" name="HA.A8" value="26"/>
    <att type="integer" name="HA.A9" value="26"/>
    <att type="integer" name="LA.A1" value="35"/>
    <att type="integer" name="LA.A2" value="42"/>
    <att type="integer" name="LA.A3" value="64"/>
    <att type="integer" name="LA.A4" value="79"/>
    <att type="integer" name="LA.A5" value="79"/>
    <att type="string" name="canonicalName" value="100626434"/>
    <att type="string" name="geneName" value="ADI1"/>
    <att type="string" name="id" value="100626434"/>
    <att type="string" name="vizmap:11-5-2013-androCorSig_meanRCPruned_csv NODE_LABEL" value="ADI1"/>
    <att type="string" name="vizmap:11-5-2013-androCorSig_meanRCPruned_csv NODE_SIZE" value="40.0"/>
    <graphics type="ELLIPSE" h="40.0" w="40.0" x="1260.797607421875" y="1690.9822998046875" fill="#ccccff" width="1" outline="#666666" cy:nodeTransparency="1.0" cy:nodeLabelFont="Default-0-12" cy:nodeLabel="ADI1" cy:borderLineType="solid"/>
  </node>
  <node label="100511394" id="-623">
    <att type="integer" name="HA.A10" value="230"/>
    <att type="integer" name="HA.A6" value="370"/>
    <att type="integer" name="HA.A7" value="642"/>
    <att type="integer" name="HA.A8" value="251"/>
    <att type="integer" name="HA.A9" value="155"/>
    <att type="integer" name="LA.A1" value="217"/>
    <att type="integer" name="LA.A2" value="304"/>
    <att type="integer" name="LA.A3" value="435"/>
    <att type="integer" name="LA.A4" value="370"/>
    <att type="integer" name="LA.A5" value="534"/>
    <att type="string" name="canonicalName" value="100511394"/>
    <att type="string" name="geneName" value="ENOPH1"/>
    <att type="string" name="id" value="100511394"/>
    <att type="string" name="vizmap:11-5-2013-androCorSig_meanRCPruned_csv NODE_LABEL" value="ENOPH1"/>
    <att type="string" name="vizmap:11-5-2013-androCorSig_meanRCPruned_csv NODE_SIZE" value="40.0"/>
    <graphics type="ELLIPSE" h="40.0" w="40.0" x="1156.30615234375" y="1616.467041015625" fill="#ccccff" width="1" outline="#666666" cy:nodeTransparency="1.0" cy:nodeLabelFont="Default-0-12" cy:nodeLabel="ENOPH1" cy:borderLineType="solid"/>
  </node>
  <node label="100517932" id="-622">
    <att type="integer" name="HA.A10" value="1337"/>
    <att type="integer" name="HA.A6" value="3052"/>
    <att type="integer" name="HA.A7" value="3199"/>
    <att type="integer" name="HA.A8" value="1193"/>
    <att type="integer" name="HA.A9" value="912"/>
    <att type="integer" name="LA.A1" value="1567"/>
    <att type="integer" name="LA.A2" value="1597"/>
    <att type="integer" name="LA.A3" value="3167"/>
    <att type="integer" name="LA.A4" value="3196"/>
    <att type="integer" name="LA.A5" value="1664"/>
    <att type="string" name="canonicalName" value="100517932"/>
    <att type="string" name="geneName" value="APC"/>
    <att type="string" name="id" value="100517932"/>
    <att type="string" name="vizmap:11-5-2013-androCorSig_meanRCPruned_csv NODE_LABEL" value="APC"/>
    <att type="string" name="vizmap:11-5-2013-androCorSig_meanRCPruned_csv NODE_SIZE" value="40.0"/>
    <graphics type="ELLIPSE" h="40.0" w="40.0" x="1785.535400390625" y="5662.09375" fill="#ccccff" width="1" outline="#666666" cy:nodeTransparency="1.0" cy:nodeLabelFont="Default-0-12" cy:nodeLabel="APC" cy:borderLineType="solid"/>
  </node>
  <node label="100522831" id="-621">
    <att type="integer" name="HA.A10" value="180"/>
    <att type="integer" name="HA.A6" value="545"/>
    <att type="integer" name="HA.A7" value="492"/>
    <att type="integer" name="HA.A8" value="181"/>
    <att type="integer" name="HA.A9" value="178"/>
    <att type="integer" name="LA.A1" value="235"/>
    <att type="integer" name="LA.A2" value="211"/>
    <att type="integer" name="LA.A3" value="421"/>
    <att type="integer" name="LA.A4" value="383"/>
    <att type="integer" name="LA.A5" value="195"/>
    <att type="string" name="canonicalName" value="100522831"/>
    <att type="string" name="geneName" value="LOC100522831"/>
    <att type="string" name="id" value="100522831"/>
    <att type="string" name="vizmap:11-5-2013-androCorSig_meanRCPruned_csv NODE_LABEL" value="LOC100522831"/>
    <att type="string" name="vizmap:11-5-2013-androCorSig_meanRCPruned_csv NODE_SIZE" value="40.0"/>
    <graphics type="ELLIPSE" h="40.0" w="40.0" x="1816.2730712890625" y="5557.91455078125" fill="#ccccff" width="1" outline="#666666" cy:nodeTransparency="1.0" cy:nodeLabelFont="Default-0-12" cy:nodeLabel="LOC100522831" cy:borderLineType="solid"/>
  </node>
  <node label="100624812" id="-620">
    <att type="integer" name="HA.A10" value="209"/>
    <att type="integer" name="HA.A6" value="529"/>
    <att type="integer" name="HA.A7" value="589"/>
    <att type="integer" name="HA.A8" value="144"/>
    <att type="integer" name="HA.A9" value="74"/>
    <att type="integer" name="LA.A1" value="163"/>
    <att type="integer" name="LA.A2" value="344"/>
    <att type="integer" name="LA.A3" value="373"/>
    <att type="integer" name="LA.A4" value="509"/>
    <att type="integer" name="LA.A5" value="332"/>
    <att type="string" name="canonicalName" value="100624812"/>
    <att type="string" name="geneName" value="LOC100624812"/>
    <att type="string" name="id" value="100624812"/>
    <att type="string" name="vizmap:11-5-2013-androCorSig_meanRCPruned_csv NODE_LABEL" value="LOC100624812"/>
    <att type="string" name="vizmap:11-5-2013-androCorSig_meanRCPruned_csv NODE_SIZE" value="40.0"/>
    <graphics type="ELLIPSE" h="40.0" w="40.0" x="1190.5638427734375" y="5997.3232421875" fill="#ccccff" width="1" outline="#666666" cy:nodeTransparency="1.0" cy:nodeLabelFont="Default-0-12" cy:nodeLabel="LOC100624812" cy:borderLineType="solid"/>
  </node>
  <node label="100233192" id="-619">
    <att type="integer" name="HA.A10" value="26"/>
    <att type="integer" name="HA.A6" value="61"/>
    <att type="integer" name="HA.A7" value="79"/>
    <att type="integer" name="HA.A8" value="47"/>
    <att type="integer" name="HA.A9" value="30"/>
    <att type="integer" name="LA.A1" value="37"/>
    <att type="integer" name="LA.A2" value="57"/>
    <att type="integer" name="LA.A3" value="95"/>
    <att type="integer" name="LA.A4" value="77"/>
    <att type="integer" name="LA.A5" value="67"/>
    <att type="string" name="canonicalName" value="100233192"/>
    <att type="string" name="geneName" value="MAPKAPK3"/>
    <att type="string" name="id" value="100233192"/>
    <att type="string" name="vizmap:11-5-2013-androCorSig_meanRCPruned_csv NODE_LABEL" value="MAPKAPK3"/>
    <att type="string" name="vizmap:11-5-2013-androCorSig_meanRCPruned_csv NODE_SIZE" value="40.0"/>
    <graphics type="ELLIPSE" h="40.0" w="40.0" x="1107.207275390625" y="5928.65234375" fill="#ccccff" width="1" outline="#666666" cy:nodeTransparency="1.0" cy:nodeLabelFont="Default-0-12" cy:nodeLabel="MAPKAPK3" cy:borderLineType="solid"/>
  </node>
  <node label="397394" id="-618">
    <att type="integer" name="HA.A10" value="57"/>
    <att type="integer" name="HA.A6" value="104"/>
    <att type="integer" name="HA.A7" value="191"/>
    <att type="integer" name="HA.A8" value="75"/>
    <att type="integer" name="HA.A9" value="39"/>
    <att type="integer" name="LA.A1" value="58"/>
    <att type="integer" name="LA.A2" value="77"/>
    <att type="integer" name="LA.A3" value="168"/>
    <att type="integer" name="LA.A4" value="160"/>
    <att type="integer" name="LA.A5" value="110"/>
    <att type="string" name="canonicalName" value="397394"/>
    <att type="string" name="geneName" value="CAMK2G"/>
    <att type="string" name="id" value="397394"/>
    <att type="string" name="vizmap:11-5-2013-androCorSig_meanRCPruned_csv NODE_LABEL" value="CAMK2G"/>
    <att type="string" name="vizmap:11-5-2013-androCorSig_meanRCPruned_csv NODE_SIZE" value="40.0"/>
    <graphics type="ELLIPSE" h="40.0" w="40.0" x="2384.96142578125" y="3310.6845703125" fill="#ccccff" width="1" outline="#666666" cy:nodeTransparency="1.0" cy:nodeLabelFont="Default-0-12" cy:nodeLabel="CAMK2G" cy:borderLineType="solid"/>
  </node>
  <node label="733612" id="-617">
    <att type="integer" name="HA.A10" value="1854"/>
    <att type="integer" name="HA.A6" value="3014"/>
    <att type="integer" name="HA.A7" value="3774"/>
    <att type="integer" name="HA.A8" value="1500"/>
    <att type="integer" name="HA.A9" value="1225"/>
    <att type="integer" name="LA.A1" value="1556"/>
    <att type="integer" name="LA.A2" value="887"/>
    <att type="integer" name="LA.A3" value="2979"/>
    <att type="integer" name="LA.A4" value="2457"/>
    <att type="integer" name="LA.A5" value="1853"/>
    <att type="string" name="canonicalName" value="733612"/>
    <att type="string" name="geneName" value="LOC733612"/>
    <att type="string" name="id" value="733612"/>
    <att type="string" name="vizmap:11-5-2013-androCorSig_meanRCPruned_csv NODE_LABEL" value="LOC733612"/>
    <att type="string" name="vizmap:11-5-2013-androCorSig_meanRCPruned_csv NODE_SIZE" value="40.0"/>
    <graphics type="ELLIPSE" h="40.0" w="40.0" x="2280.658203125" y="3227.754150390625" fill="#ccccff" width="1" outline="#666666" cy:nodeTransparency="1.0" cy:nodeLabelFont="Default-0-12" cy:nodeLabel="LOC733612" cy:borderLineType="solid"/>
  </node>
  <node label="100524103" id="-616">
    <att type="integer" name="HA.A10" value="979"/>
    <att type="integer" name="HA.A6" value="1902"/>
    <att type="integer" name="HA.A7" value="2075"/>
    <att type="integer" name="HA.A8" value="869"/>
    <att type="integer" name="HA.A9" value="779"/>
    <att type="integer" name="LA.A1" value="890"/>
    <att type="integer" name="LA.A2" value="508"/>
    <att type="integer" name="LA.A3" value="1680"/>
    <att type="integer" name="LA.A4" value="1390"/>
    <att type="integer" name="LA.A5" value="1009"/>
    <att type="string" name="canonicalName" value="100524103"/>
    <att type="string" name="geneName" value="PCCA"/>
    <att type="string" name="id" value="100524103"/>
    <att type="string" name="vizmap:11-5-2013-androCorSig_meanRCPruned_csv NODE_LABEL" value="PCCA"/>
    <att type="string" name="vizmap:11-5-2013-androCorSig_meanRCPruned_csv NODE_SIZE" value="40.0"/>
    <graphics type="ELLIPSE" h="40.0" w="40.0" x="2720.549072265625" y="4116.9248046875" fill="#ccccff" width="1" outline="#666666" cy:nodeTransparency="1.0" cy:nodeLabelFont="Default-0-12" cy:nodeLabel="PCCA" cy:borderLineType="solid"/>
  </node>
  <node label="100154828" id="-615">
    <att type="integer" name="HA.A10" value="162"/>
    <att type="integer" name="HA.A6" value="216"/>
    <att type="integer" name="HA.A7" value="386"/>
    <att type="integer" name="HA.A8" value="146"/>
    <att type="integer" name="HA.A9" value="145"/>
    <att type="integer" name="LA.A1" value="113"/>
    <att type="integer" name="LA.A2" value="133"/>
    <att type="integer" name="LA.A3" value="321"/>
    <att type="integer" name="LA.A4" value="240"/>
    <att type="integer" name="LA.A5" value="192"/>
    <att type="string" name="canonicalName" value="100154828"/>
    <att type="string" name="geneName" value="LOC100154828"/>
    <att type="string" name="id" value="100154828"/>
    <att type="string" name="vizmap:11-5-2013-androCorSig_meanRCPruned_csv NODE_LABEL" value="LOC100154828"/>
    <att type="string" name="vizmap:11-5-2013-androCorSig_meanRCPruned_csv NODE_SIZE" value="40.0"/>
    <graphics type="ELLIPSE" h="40.0" w="40.0" x="2786.355224609375" y="3992.42236328125" fill="#ccccff" width="1" outline="#666666" cy:nodeTransparency="1.0" cy:nodeLabelFont="Default-0-12" cy:nodeLabel="LOC100154828" cy:borderLineType="solid"/>
  </node>
  <node label="100738557" id="-614">
    <att type="integer" name="HA.A10" value="30"/>
    <att type="integer" name="HA.A6" value="153"/>
    <att type="integer" name="HA.A7" value="86"/>
    <att type="integer" name="HA.A8" value="32"/>
    <att type="integer" name="HA.A9" value="22"/>
    <att type="integer" name="LA.A1" value="44"/>
    <att type="integer" name="LA.A2" value="77"/>
    <att type="integer" name="LA.A3" value="115"/>
    <att type="integer" name="LA.A4" value="108"/>
    <att type="integer" name="LA.A5" value="52"/>
    <att type="string" name="canonicalName" value="100738557"/>
    <att type="string" name="geneName" value="LOC100738557"/>
    <att type="string" name="id" value="100738557"/>
    <att type="string" name="vizmap:11-5-2013-androCorSig_meanRCPruned_csv NODE_LABEL" value="LOC100738557"/>
    <att type="string" name="vizmap:11-5-2013-androCorSig_meanRCPruned_csv NODE_SIZE" value="40.0"/>
    <graphics type="ELLIPSE" h="40.0" w="40.0" x="36.35717010498047" y="6378.82470703125" fill="#ccccff" width="1" outline="#666666" cy:nodeTransparency="1.0" cy:nodeLabelFont="Default-0-12" cy:nodeLabel="LOC100738557" cy:borderLineType="solid"/>
  </node>
  <node label="100625166" id="-613">
    <att type="integer" name="HA.A10" value="15"/>
    <att type="integer" name="HA.A6" value="44"/>
    <att type="integer" name="HA.A7" value="49"/>
    <att type="integer" name="HA.A8" value="10"/>
    <att type="integer" name="HA.A9" value="28"/>
    <att type="integer" name="LA.A1" value="21"/>
    <att type="integer" name="LA.A2" value="24"/>
    <att type="integer" name="LA.A3" value="50"/>
    <att type="integer" name="LA.A4" value="40"/>
    <att type="integer" name="LA.A5" value="20"/>
    <att type="string" name="canonicalName" value="100625166"/>
    <att type="string" name="geneName" value="CLDN1"/>
    <att type="string" name="id" value="100625166"/>
    <att type="string" name="vizmap:11-5-2013-androCorSig_meanRCPruned_csv NODE_LABEL" value="CLDN1"/>
    <att type="string" name="vizmap:11-5-2013-androCorSig_meanRCPruned_csv NODE_SIZE" value="40.0"/>
    <graphics type="ELLIPSE" h="40.0" w="40.0" x="33.34675216674805" y="6486.546875" fill="#ccccff" width="1" outline="#666666" cy:nodeTransparency="1.0" cy:nodeLabelFont="Default-0-12" cy:nodeLabel="CLDN1" cy:borderLineType="solid"/>
  </node>
  <node label="100155201" id="-612">
    <att type="integer" name="HA.A10" value="301"/>
    <att type="integer" name="HA.A6" value="522"/>
    <att type="integer" name="HA.A7" value="1029"/>
    <att type="integer" name="HA.A8" value="347"/>
    <att type="integer" name="HA.A9" value="268"/>
    <att type="integer" name="LA.A1" value="278"/>
    <att type="integer" name="LA.A2" value="372"/>
    <att type="integer" name="LA.A3" value="854"/>
    <att type="integer" name="LA.A4" value="614"/>
    <att type="integer" name="LA.A5" value="444"/>
    <att type="string" name="canonicalName" value="100155201"/>
    <att type="string" name="geneName" value="LOC100155201"/>
    <att type="string" name="id" value="100155201"/>
    <att type="string" name="vizmap:11-5-2013-androCorSig_meanRCPruned_csv NODE_LABEL" value="LOC100155201"/>
    <att type="string" name="vizmap:11-5-2013-androCorSig_meanRCPruned_csv NODE_SIZE" value="40.0"/>
    <graphics type="ELLIPSE" h="40.0" w="40.0" x="266.1512756347656" y="4828.76904296875" fill="#ccccff" width="1" outline="#666666" cy:nodeTransparency="1.0" cy:nodeLabelFont="Default-0-12" cy:nodeLabel="LOC100155201" cy:borderLineType="solid"/>
  </node>
  <node label="100154817" id="-611">
    <att type="integer" name="HA.A10" value="6625"/>
    <att type="integer" name="HA.A6" value="9939"/>
    <att type="integer" name="HA.A7" value="15175"/>
    <att type="integer" name="HA.A8" value="6532"/>
    <att type="integer" name="HA.A9" value="5521"/>
    <att type="integer" name="LA.A1" value="6859"/>
    <att type="integer" name="LA.A2" value="5019"/>
    <att type="integer" name="LA.A3" value="14676"/>
    <att type="integer" name="LA.A4" value="11943"/>
    <att type="integer" name="LA.A5" value="9399"/>
    <att type="string" name="canonicalName" value="100154817"/>
    <att type="string" name="geneName" value="ATP5F1"/>
    <att type="string" name="id" value="100154817"/>
    <att type="string" name="vizmap:11-5-2013-androCorSig_meanRCPruned_csv NODE_LABEL" value="ATP5F1"/>
    <att type="string" name="vizmap:11-5-2013-androCorSig_meanRCPruned_csv NODE_SIZE" value="40.0"/>
    <graphics type="ELLIPSE" h="40.0" w="40.0" x="380.2068786621094" y="4853.53759765625" fill="#ccccff" width="1" outline="#666666" cy:nodeTransparency="1.0" cy:nodeLabelFont="Default-0-12" cy:nodeLabel="ATP5F1" cy:borderLineType="solid"/>
  </node>
  <node label="100736975" id="-610">
    <att type="integer" name="HA.A10" value="2020"/>
    <att type="integer" name="HA.A6" value="2373"/>
    <att type="integer" name="HA.A7" value="2978"/>
    <att type="integer" name="HA.A8" value="1373"/>
    <att type="integer" name="HA.A9" value="1263"/>
    <att type="integer" name="LA.A1" value="1573"/>
    <att type="integer" name="LA.A2" value="555"/>
    <att type="integer" name="LA.A3" value="2620"/>
    <att type="integer" name="LA.A4" value="2210"/>
    <att type="integer" name="LA.A5" value="1822"/>
    <att type="string" name="canonicalName" value="100736975"/>
    <att type="string" name="geneName" value="LOC100736975"/>
    <att type="string" name="id" value="100736975"/>
    <att type="string" name="vizmap:11-5-2013-androCorSig_meanRCPruned_csv NODE_LABEL" value="LOC100736975"/>
    <att type="string" name="vizmap:11-5-2013-androCorSig_meanRCPruned_csv NODE_SIZE" value="40.0"/>
    <graphics type="ELLIPSE" h="40.0" w="40.0" x="318.83709716796875" y="4937.46240234375" fill="#ccccff" width="1" outline="#666666" cy:nodeTransparency="1.0" cy:nodeLabelFont="Default-0-12" cy:nodeLabel="LOC100736975" cy:borderLineType="solid"/>
  </node>
  <node label="100152573" id="-609">
    <att type="integer" name="HA.A10" value="1030"/>
    <att type="integer" name="HA.A6" value="1664"/>
    <att type="integer" name="HA.A7" value="2437"/>
    <att type="integer" name="HA.A8" value="1098"/>
    <att type="integer" name="HA.A9" value="772"/>
    <att type="integer" name="LA.A1" value="955"/>
    <att type="integer" name="LA.A2" value="486"/>
    <att type="integer" name="LA.A3" value="2116"/>
    <att type="integer" name="LA.A4" value="1546"/>
    <att type="integer" name="LA.A5" value="1465"/>
    <att type="string" name="canonicalName" value="100152573"/>
    <att type="string" name="geneName" value="AK7"/>
    <att type="string" name="id" value="100152573"/>
    <att type="string" name="vizmap:11-5-2013-androCorSig_meanRCPruned_csv NODE_LABEL" value="AK7"/>
    <att type="string" name="vizmap:11-5-2013-androCorSig_meanRCPruned_csv NODE_SIZE" value="40.0"/>
    <graphics type="ELLIPSE" h="40.0" w="40.0" x="994.9261474609375" y="3672.047607421875" fill="#ccccff" width="1" outline="#666666" cy:nodeTransparency="1.0" cy:nodeLabelFont="Default-0-12" cy:nodeLabel="AK7" cy:borderLineType="solid"/>
  </node>
  <node label="100524101" id="-608">
    <att type="integer" name="HA.A10" value="71"/>
    <att type="integer" name="HA.A6" value="328"/>
    <att type="integer" name="HA.A7" value="285"/>
    <att type="integer" name="HA.A8" value="100"/>
    <att type="integer" name="HA.A9" value="56"/>
    <att type="integer" name="LA.A1" value="65"/>
    <att type="integer" name="LA.A2" value="84"/>
    <att type="integer" name="LA.A3" value="249"/>
    <att type="integer" name="LA.A4" value="162"/>
    <att type="integer" name="LA.A5" value="159"/>
    <att type="string" name="canonicalName" value="100524101"/>
    <att type="string" name="geneName" value="CACNB2"/>
    <att type="string" name="id" value="100524101"/>
    <att type="string" name="vizmap:11-5-2013-androCorSig_meanRCPruned_csv NODE_LABEL" value="CACNB2"/>
    <att type="string" name="vizmap:11-5-2013-androCorSig_meanRCPruned_csv NODE_SIZE" value="40.0"/>
    <graphics type="ELLIPSE" h="40.0" w="40.0" x="33.34675216674805" y="5144.7998046875" fill="#ccccff" width="1" outline="#666666" cy:nodeTransparency="1.0" cy:nodeLabelFont="Default-0-12" cy:nodeLabel="CACNB2" cy:borderLineType="solid"/>
  </node>
  <node label="100522721" id="-607">
    <att type="integer" name="HA.A10" value="41"/>
    <att type="integer" name="HA.A6" value="132"/>
    <att type="integer" name="HA.A7" value="134"/>
    <att type="integer" name="HA.A8" value="48"/>
    <att type="integer" name="HA.A9" value="41"/>
    <att type="integer" name="LA.A1" value="60"/>
    <att type="integer" name="LA.A2" value="20"/>
    <att type="integer" name="LA.A3" value="48"/>
    <att type="integer" name="LA.A4" value="57"/>
    <att type="integer" name="LA.A5" value="39"/>
    <att type="string" name="canonicalName" value="100522721"/>
    <att type="string" name="geneName" value="RASGRP1"/>
    <att type="string" name="id" value="100522721"/>
    <att type="string" name="vizmap:11-5-2013-androCorSig_meanRCPruned_csv NODE_LABEL" value="RASGRP1"/>
    <att type="string" name="vizmap:11-5-2013-androCorSig_meanRCPruned_csv NODE_SIZE" value="40.0"/>
    <graphics type="ELLIPSE" h="40.0" w="40.0" x="102.30032348632812" y="5231.88720703125" fill="#ccccff" width="1" outline="#666666" cy:nodeTransparency="1.0" cy:nodeLabelFont="Default-0-12" cy:nodeLabel="RASGRP1" cy:borderLineType="solid"/>
  </node>
  <node label="100502559" id="-606">
    <att type="integer" name="HA.A10" value="5791"/>
    <att type="integer" name="HA.A6" value="9519"/>
    <att type="integer" name="HA.A7" value="13737"/>
    <att type="integer" name="HA.A8" value="6377"/>
    <att type="integer" name="HA.A9" value="6887"/>
    <att type="integer" name="LA.A1" value="7336"/>
    <att type="integer" name="LA.A2" value="3467"/>
    <att type="integer" name="LA.A3" value="13047"/>
    <att type="integer" name="LA.A4" value="9590"/>
    <att type="integer" name="LA.A5" value="8387"/>
    <att type="string" name="canonicalName" value="100502559"/>
    <att type="string" name="geneName" value="LDHC"/>
    <att type="string" name="id" value="100502559"/>
    <att type="string" name="vizmap:11-5-2013-androCorSig_meanRCPruned_csv NODE_LABEL" value="LDHC"/>
    <att type="string" name="vizmap:11-5-2013-androCorSig_meanRCPruned_csv NODE_SIZE" value="40.0"/>
    <graphics type="ELLIPSE" h="40.0" w="40.0" x="501.46405029296875" y="3298.978515625" fill="#ccccff" width="1" outline="#666666" cy:nodeTransparency="1.0" cy:nodeLabelFont="Default-0-12" cy:nodeLabel="LDHC" cy:borderLineType="solid"/>
  </node>
  <node label="397026" id="-605">
    <att type="integer" name="HA.A10" value="733"/>
    <att type="integer" name="HA.A6" value="793"/>
    <att type="integer" name="HA.A7" value="1917"/>
    <att type="integer" name="HA.A8" value="671"/>
    <att type="integer" name="HA.A9" value="386"/>
    <att type="integer" name="LA.A1" value="522"/>
    <att type="integer" name="LA.A2" value="916"/>
    <att type="integer" name="LA.A3" value="1768"/>
    <att type="integer" name="LA.A4" value="1238"/>
    <att type="integer" name="LA.A5" value="928"/>
    <att type="string" name="canonicalName" value="397026"/>
    <att type="string" name="geneName" value="SUCLG2"/>
    <att type="string" name="id" value="397026"/>
    <att type="string" name="vizmap:11-5-2013-androCorSig_meanRCPruned_csv NODE_LABEL" value="SUCLG2"/>
    <att type="string" name="vizmap:11-5-2013-androCorSig_meanRCPruned_csv NODE_SIZE" value="40.0"/>
    <graphics type="ELLIPSE" h="40.0" w="40.0" x="355.06561279296875" y="3322.994873046875" fill="#ccccff" width="1" outline="#666666" cy:nodeTransparency="1.0" cy:nodeLabelFont="Default-0-12" cy:nodeLabel="SUCLG2" cy:borderLineType="solid"/>
  </node>
  <node label="100126861" id="-604">
    <att type="integer" name="HA.A10" value="444"/>
    <att type="integer" name="HA.A6" value="1181"/>
    <att type="integer" name="HA.A7" value="1075"/>
    <att type="integer" name="HA.A8" value="492"/>
    <att type="integer" name="HA.A9" value="519"/>
    <att type="integer" name="LA.A1" value="297"/>
    <att type="integer" name="LA.A2" value="236"/>
    <att type="integer" name="LA.A3" value="1045"/>
    <att type="integer" name="LA.A4" value="622"/>
    <att type="integer" name="LA.A5" value="1221"/>
    <att type="string" name="canonicalName" value="100126861"/>
    <att type="string" name="geneName" value="AKT1"/>
    <att type="string" name="id" value="100126861"/>
    <att type="string" name="vizmap:11-5-2013-androCorSig_meanRCPruned_csv NODE_LABEL" value="AKT1"/>
    <att type="string" name="vizmap:11-5-2013-androCorSig_meanRCPruned_csv NODE_SIZE" value="40.0"/>
    <graphics type="ELLIPSE" h="40.0" w="40.0" x="1903.9412841796875" y="3271.43017578125" fill="#ccccff" width="1" outline="#666666" cy:nodeTransparency="1.0" cy:nodeLabelFont="Default-0-12" cy:nodeLabel="AKT1" cy:borderLineType="solid"/>
  </node>
  <node label="100505408" id="-603">
    <att type="integer" name="HA.A10" value="150"/>
    <att type="integer" name="HA.A6" value="258"/>
    <att type="integer" name="HA.A7" value="397"/>
    <att type="integer" name="HA.A8" value="130"/>
    <att type="integer" name="HA.A9" value="116"/>
    <att type="integer" name="LA.A1" value="143"/>
    <att type="integer" name="LA.A2" value="130"/>
    <att type="integer" name="LA.A3" value="330"/>
    <att type="integer" name="LA.A4" value="263"/>
    <att type="integer" name="LA.A5" value="378"/>
    <att type="string" name="canonicalName" value="100505408"/>
    <att type="string" name="geneName" value="TSC2"/>
    <att type="string" name="id" value="100505408"/>
    <att type="string" name="vizmap:11-5-2013-androCorSig_meanRCPruned_csv NODE_LABEL" value="TSC2"/>
    <att type="string" name="vizmap:11-5-2013-androCorSig_meanRCPruned_csv NODE_SIZE" value="40.0"/>
    <graphics type="ELLIPSE" h="40.0" w="40.0" x="1899.4129638671875" y="3408.85498046875" fill="#ccccff" width="1" outline="#666666" cy:nodeTransparency="1.0" cy:nodeLabelFont="Default-0-12" cy:nodeLabel="TSC2" cy:borderLineType="solid"/>
  </node>
  <node label="100135665" id="-602">
    <att type="integer" name="HA.A10" value="88"/>
    <att type="integer" name="HA.A6" value="194"/>
    <att type="integer" name="HA.A7" value="250"/>
    <att type="integer" name="HA.A8" value="79"/>
    <att type="integer" name="HA.A9" value="80"/>
    <att type="integer" name="LA.A1" value="75"/>
    <att type="integer" name="LA.A2" value="67"/>
    <att type="integer" name="LA.A3" value="230"/>
    <att type="integer" name="LA.A4" value="163"/>
    <att type="integer" name="LA.A5" value="167"/>
    <att type="string" name="canonicalName" value="100135665"/>
    <att type="string" name="geneName" value="RELA"/>
    <att type="string" name="id" value="100135665"/>
    <att type="string" name="vizmap:11-5-2013-androCorSig_meanRCPruned_csv NODE_LABEL" value="RELA"/>
    <att type="string" name="vizmap:11-5-2013-androCorSig_meanRCPruned_csv NODE_SIZE" value="40.0"/>
    <graphics type="ELLIPSE" h="40.0" w="40.0" x="2057.233642578125" y="3302.5576171875" fill="#ccccff" width="1" outline="#666666" cy:nodeTransparency="1.0" cy:nodeLabelFont="Default-0-12" cy:nodeLabel="RELA" cy:borderLineType="solid"/>
  </node>
  <node label="100623707" id="-601">
    <att type="integer" name="HA.A10" value="138"/>
    <att type="integer" name="HA.A6" value="321"/>
    <att type="integer" name="HA.A7" value="347"/>
    <att type="integer" name="HA.A8" value="150"/>
    <att type="integer" name="HA.A9" value="150"/>
    <att type="integer" name="LA.A1" value="248"/>
    <att type="integer" name="LA.A2" value="268"/>
    <att type="integer" name="LA.A3" value="372"/>
    <att type="integer" name="LA.A4" value="465"/>
    <att type="integer" name="LA.A5" value="243"/>
    <att type="string" name="canonicalName" value="100623707"/>
    <att type="string" name="geneName" value="LOC100623707"/>
    <att type="string" name="id" value="100623707"/>
    <att type="string" name="vizmap:11-5-2013-androCorSig_meanRCPruned_csv NODE_LABEL" value="LOC100623707"/>
    <att type="string" name="vizmap:11-5-2013-androCorSig_meanRCPruned_csv NODE_SIZE" value="40.0"/>
    <graphics type="ELLIPSE" h="40.0" w="40.0" x="1784.9454345703125" y="3145.87548828125" fill="#ccccff" width="1" outline="#666666" cy:nodeTransparency="1.0" cy:nodeLabelFont="Default-0-12" cy:nodeLabel="LOC100623707" cy:borderLineType="solid"/>
  </node>
  <node label="100514498" id="-600">
    <att type="integer" name="HA.A10" value="129"/>
    <att type="integer" name="HA.A6" value="306"/>
    <att type="integer" name="HA.A7" value="333"/>
    <att type="integer" name="HA.A8" value="139"/>
    <att type="integer" name="HA.A9" value="146"/>
    <att type="integer" name="LA.A1" value="235"/>
    <att type="integer" name="LA.A2" value="250"/>
    <att type="integer" name="LA.A3" value="340"/>
    <att type="integer" name="LA.A4" value="441"/>
    <att type="integer" name="LA.A5" value="226"/>
    <att type="string" name="canonicalName" value="100514498"/>
    <att type="string" name="geneName" value="LOC100514498"/>
    <att type="string" name="id" value="100514498"/>
    <att type="string" name="vizmap:11-5-2013-androCorSig_meanRCPruned_csv NODE_LABEL" value="LOC100514498"/>
    <att type="string" name="vizmap:11-5-2013-androCorSig_meanRCPruned_csv NODE_SIZE" value="40.0"/>
    <graphics type="ELLIPSE" h="40.0" w="40.0" x="1816.031494140625" y="3138.330810546875" fill="#ccccff" width="1" outline="#666666" cy:nodeTransparency="1.0" cy:nodeLabelFont="Default-0-12" cy:nodeLabel="LOC100514498" cy:borderLineType="solid"/>
  </node>
  <node label="100523265" id="-599">
    <att type="integer" name="HA.A10" value="3031"/>
    <att type="integer" name="HA.A6" value="5572"/>
    <att type="integer" name="HA.A7" value="6358"/>
    <att type="integer" name="HA.A8" value="2480"/>
    <att type="integer" name="HA.A9" value="2197"/>
    <att type="integer" name="LA.A1" value="2721"/>
    <att type="integer" name="LA.A2" value="2200"/>
    <att type="integer" name="LA.A3" value="6039"/>
    <att type="integer" name="LA.A4" value="5136"/>
    <att type="integer" name="LA.A5" value="4211"/>
    <att type="string" name="canonicalName" value="100523265"/>
    <att type="string" name="geneName" value="LOC100523265"/>
    <att type="string" name="id" value="100523265"/>
    <att type="string" name="vizmap:11-5-2013-androCorSig_meanRCPruned_csv NODE_LABEL" value="LOC100523265"/>
    <att type="string" name="vizmap:11-5-2013-androCorSig_meanRCPruned_csv NODE_SIZE" value="40.0"/>
    <graphics type="ELLIPSE" h="40.0" w="40.0" x="2784.980712890625" y="3596.32421875" fill="#ccccff" width="1" outline="#666666" cy:nodeTransparency="1.0" cy:nodeLabelFont="Default-0-12" cy:nodeLabel="LOC100523265" cy:borderLineType="solid"/>
  </node>
  <node label="100514187" id="-598">
    <att type="integer" name="HA.A10" value="95"/>
    <att type="integer" name="HA.A6" value="356"/>
    <att type="integer" name="HA.A7" value="254"/>
    <att type="integer" name="HA.A8" value="72"/>
    <att type="integer" name="HA.A9" value="100"/>
    <att type="integer" name="LA.A1" value="61"/>
    <att type="integer" name="LA.A2" value="52"/>
    <att type="integer" name="LA.A3" value="188"/>
    <att type="integer" name="LA.A4" value="140"/>
    <att type="integer" name="LA.A5" value="106"/>
    <att type="string" name="canonicalName" value="100514187"/>
    <att type="string" name="geneName" value="SOCS7"/>
    <att type="string" name="id" value="100514187"/>
    <att type="string" name="vizmap:11-5-2013-androCorSig_meanRCPruned_csv NODE_LABEL" value="SOCS7"/>
    <att type="string" name="vizmap:11-5-2013-androCorSig_meanRCPruned_csv NODE_SIZE" value="40.0"/>
    <graphics type="ELLIPSE" h="40.0" w="40.0" x="2784.857177734375" y="2588.70703125" fill="#ccccff" width="1" outline="#666666" cy:nodeTransparency="1.0" cy:nodeLabelFont="Default-0-12" cy:nodeLabel="SOCS7" cy:borderLineType="solid"/>
  </node>
  <node label="733648" id="-597">
    <att type="integer" name="HA.A10" value="143"/>
    <att type="integer" name="HA.A6" value="260"/>
    <att type="integer" name="HA.A7" value="376"/>
    <att type="integer" name="HA.A8" value="178"/>
    <att type="integer" name="HA.A9" value="95"/>
    <att type="integer" name="LA.A1" value="109"/>
    <att type="integer" name="LA.A2" value="100"/>
    <att type="integer" name="LA.A3" value="356"/>
    <att type="integer" name="LA.A4" value="269"/>
    <att type="integer" name="LA.A5" value="255"/>
    <att type="string" name="canonicalName" value="733648"/>
    <att type="string" name="geneName" value="STAT3"/>
    <att type="string" name="id" value="733648"/>
    <att type="string" name="vizmap:11-5-2013-androCorSig_meanRCPruned_csv NODE_LABEL" value="STAT3"/>
    <att type="string" name="vizmap:11-5-2013-androCorSig_meanRCPruned_csv NODE_SIZE" value="40.0"/>
    <graphics type="ELLIPSE" h="40.0" w="40.0" x="2596.183349609375" y="2659.875244140625" fill="#ccccff" width="1" outline="#666666" cy:nodeTransparency="1.0" cy:nodeLabelFont="Default-0-12" cy:nodeLabel="STAT3" cy:borderLineType="solid"/>
  </node>
  <node label="100525654" id="-596">
    <att type="integer" name="HA.A10" value="29"/>
    <att type="integer" name="HA.A6" value="47"/>
    <att type="integer" name="HA.A7" value="137"/>
    <att type="integer" name="HA.A8" value="30"/>
    <att type="integer" name="HA.A9" value="23"/>
    <att type="integer" name="LA.A1" value="24"/>
    <att type="integer" name="LA.A2" value="15"/>
    <att type="integer" name="LA.A3" value="120"/>
    <att type="integer" name="LA.A4" value="51"/>
    <att type="integer" name="LA.A5" value="59"/>
    <att type="string" name="canonicalName" value="100525654"/>
    <att type="string" name="geneName" value="IL10RA"/>
    <att type="string" name="id" value="100525654"/>
    <att type="string" name="vizmap:11-5-2013-androCorSig_meanRCPruned_csv NODE_LABEL" value="IL10RA"/>
    <att type="string" name="vizmap:11-5-2013-androCorSig_meanRCPruned_csv NODE_SIZE" value="40.0"/>
    <graphics type="ELLIPSE" h="40.0" w="40.0" x="2881.73486328125" y="2506.0751953125" fill="#ccccff" width="1" outline="#666666" cy:nodeTransparency="1.0" cy:nodeLabelFont="Default-0-12" cy:nodeLabel="IL10RA" cy:borderLineType="solid"/>
  </node>
  <node label="100037294" id="-595">
    <att type="integer" name="HA.A10" value="266"/>
    <att type="integer" name="HA.A6" value="715"/>
    <att type="integer" name="HA.A7" value="563"/>
    <att type="integer" name="HA.A8" value="230"/>
    <att type="integer" name="HA.A9" value="162"/>
    <att type="integer" name="LA.A1" value="245"/>
    <att type="integer" name="LA.A2" value="246"/>
    <att type="integer" name="LA.A3" value="486"/>
    <att type="integer" name="LA.A4" value="455"/>
    <att type="integer" name="LA.A5" value="276"/>
    <att type="string" name="canonicalName" value="100037294"/>
    <att type="string" name="geneName" value="IL6ST"/>
    <att type="string" name="id" value="100037294"/>
    <att type="string" name="vizmap:11-5-2013-androCorSig_meanRCPruned_csv NODE_LABEL" value="IL6ST"/>
    <att type="string" name="vizmap:11-5-2013-androCorSig_meanRCPruned_csv NODE_SIZE" value="40.0"/>
    <graphics type="ELLIPSE" h="40.0" w="40.0" x="3075.166259765625" y="2380.13525390625" fill="#ccccff" width="1" outline="#666666" cy:nodeTransparency="1.0" cy:nodeLabelFont="Default-0-12" cy:nodeLabel="IL6ST" cy:borderLineType="solid"/>
  </node>
  <node label="100302367" id="-594">
    <att type="integer" name="HA.A10" value="193"/>
    <att type="integer" name="HA.A6" value="430"/>
    <att type="integer" name="HA.A7" value="403"/>
    <att type="integer" name="HA.A8" value="137"/>
    <att type="integer" name="HA.A9" value="146"/>
    <att type="integer" name="LA.A1" value="129"/>
    <att type="integer" name="LA.A2" value="100"/>
    <att type="integer" name="LA.A3" value="367"/>
    <att type="integer" name="LA.A4" value="301"/>
    <att type="integer" name="LA.A5" value="223"/>
    <att type="string" name="canonicalName" value="100302367"/>
    <att type="string" name="geneName" value="SOCS5"/>
    <att type="string" name="id" value="100302367"/>
    <att type="string" name="vizmap:11-5-2013-androCorSig_meanRCPruned_csv NODE_LABEL" value="SOCS5"/>
    <att type="string" name="vizmap:11-5-2013-androCorSig_meanRCPruned_csv NODE_SIZE" value="40.0"/>
    <graphics type="ELLIPSE" h="40.0" w="40.0" x="2972.661376953125" y="2504.21484375" fill="#ccccff" width="1" outline="#666666" cy:nodeTransparency="1.0" cy:nodeLabelFont="Default-0-12" cy:nodeLabel="SOCS5" cy:borderLineType="solid"/>
  </node>
  <node label="100154722" id="-593">
    <att type="integer" name="HA.A10" value="812"/>
    <att type="integer" name="HA.A6" value="1384"/>
    <att type="integer" name="HA.A7" value="1889"/>
    <att type="integer" name="HA.A8" value="575"/>
    <att type="integer" name="HA.A9" value="547"/>
    <att type="integer" name="LA.A1" value="865"/>
    <att type="integer" name="LA.A2" value="415"/>
    <att type="integer" name="LA.A3" value="1304"/>
    <att type="integer" name="LA.A4" value="1295"/>
    <att type="integer" name="LA.A5" value="962"/>
    <att type="string" name="canonicalName" value="100154722"/>
    <att type="string" name="geneName" value="LOC100154722"/>
    <att type="string" name="id" value="100154722"/>
    <att type="string" name="vizmap:11-5-2013-androCorSig_meanRCPruned_csv NODE_LABEL" value="LOC100154722"/>
    <att type="string" name="vizmap:11-5-2013-androCorSig_meanRCPruned_csv NODE_SIZE" value="40.0"/>
    <graphics type="ELLIPSE" h="40.0" w="40.0" x="2705.99951171875" y="4600.18212890625" fill="#ccccff" width="1" outline="#666666" cy:nodeTransparency="1.0" cy:nodeLabelFont="Default-0-12" cy:nodeLabel="LOC100154722" cy:borderLineType="solid"/>
  </node>
  <node label="100511709" id="-592">
    <att type="integer" name="HA.A10" value="947"/>
    <att type="integer" name="HA.A6" value="1678"/>
    <att type="integer" name="HA.A7" value="2604"/>
    <att type="integer" name="HA.A8" value="1333"/>
    <att type="integer" name="HA.A9" value="923"/>
    <att type="integer" name="LA.A1" value="869"/>
    <att type="integer" name="LA.A2" value="715"/>
    <att type="integer" name="LA.A3" value="2979"/>
    <att type="integer" name="LA.A4" value="1621"/>
    <att type="integer" name="LA.A5" value="1276"/>
    <att type="string" name="canonicalName" value="100511709"/>
    <att type="string" name="geneName" value="CHEK1"/>
    <att type="string" name="id" value="100511709"/>
    <att type="string" name="vizmap:11-5-2013-androCorSig_meanRCPruned_csv NODE_LABEL" value="CHEK1"/>
    <att type="string" name="vizmap:11-5-2013-androCorSig_meanRCPruned_csv NODE_SIZE" value="40.0"/>
    <graphics type="ELLIPSE" h="40.0" w="40.0" x="3009.230224609375" y="6171.06494140625" fill="#ccccff" width="1" outline="#666666" cy:nodeTransparency="1.0" cy:nodeLabelFont="Default-0-12" cy:nodeLabel="CHEK1" cy:borderLineType="solid"/>
  </node>
  <node label="100737380" id="-591">
    <att type="integer" name="HA.A10" value="31"/>
    <att type="integer" name="HA.A6" value="72"/>
    <att type="integer" name="HA.A7" value="57"/>
    <att type="integer" name="HA.A8" value="24"/>
    <att type="integer" name="HA.A9" value="24"/>
    <att type="integer" name="LA.A1" value="28"/>
    <att type="integer" name="LA.A2" value="25"/>
    <att type="integer" name="LA.A3" value="80"/>
    <att type="integer" name="LA.A4" value="55"/>
    <att type="integer" name="LA.A5" value="43"/>
    <att type="string" name="canonicalName" value="100737380"/>
    <att type="string" name="geneName" value="LOC100737380"/>
    <att type="string" name="id" value="100737380"/>
    <att type="string" name="vizmap:11-5-2013-androCorSig_meanRCPruned_csv NODE_LABEL" value="LOC100737380"/>
    <att type="string" name="vizmap:11-5-2013-androCorSig_meanRCPruned_csv NODE_SIZE" value="40.0"/>
    <graphics type="ELLIPSE" h="40.0" w="40.0" x="3006.43359375" y="6278.79296875" fill="#ccccff" width="1" outline="#666666" cy:nodeTransparency="1.0" cy:nodeLabelFont="Default-0-12" cy:nodeLabel="LOC100737380" cy:borderLineType="solid"/>
  </node>
  <node label="407245" id="-590">
    <att type="integer" name="HA.A10" value="2442"/>
    <att type="integer" name="HA.A6" value="4365"/>
    <att type="integer" name="HA.A7" value="5600"/>
    <att type="integer" name="HA.A8" value="2850"/>
    <att type="integer" name="HA.A9" value="2001"/>
    <att type="integer" name="LA.A1" value="2663"/>
    <att type="integer" name="LA.A2" value="1624"/>
    <att type="integer" name="LA.A3" value="5543"/>
    <att type="integer" name="LA.A4" value="4515"/>
    <att type="integer" name="LA.A5" value="3494"/>
    <att type="string" name="canonicalName" value="407245"/>
    <att type="string" name="geneName" value="LDHA"/>
    <att type="string" name="id" value="407245"/>
    <att type="string" name="vizmap:11-5-2013-androCorSig_meanRCPruned_csv NODE_LABEL" value="LDHA"/>
    <att type="string" name="vizmap:11-5-2013-androCorSig_meanRCPruned_csv NODE_SIZE" value="40.0"/>
    <graphics type="ELLIPSE" h="40.0" w="40.0" x="251.02215576171875" y="3339.448974609375" fill="#ccccff" width="1" outline="#666666" cy:nodeTransparency="1.0" cy:nodeLabelFont="Default-0-12" cy:nodeLabel="LDHA" cy:borderLineType="solid"/>
  </node>
  <node label="100157630" id="-589">
    <att type="integer" name="HA.A10" value="254"/>
    <att type="integer" name="HA.A6" value="332"/>
    <att type="integer" name="HA.A7" value="505"/>
    <att type="integer" name="HA.A8" value="176"/>
    <att type="integer" name="HA.A9" value="130"/>
    <att type="integer" name="LA.A1" value="214"/>
    <att type="integer" name="LA.A2" value="339"/>
    <att type="integer" name="LA.A3" value="455"/>
    <att type="integer" name="LA.A4" value="453"/>
    <att type="integer" name="LA.A5" value="340"/>
    <att type="string" name="canonicalName" value="100157630"/>
    <att type="string" name="geneName" value="TPMT"/>
    <att type="string" name="id" value="100157630"/>
    <att type="string" name="vizmap:11-5-2013-androCorSig_meanRCPruned_csv NODE_LABEL" value="TPMT"/>
    <att type="string" name="vizmap:11-5-2013-androCorSig_meanRCPruned_csv NODE_SIZE" value="40.0"/>
    <graphics type="ELLIPSE" h="40.0" w="40.0" x="899.513427734375" y="4050.94677734375" fill="#ccccff" width="1" outline="#666666" cy:nodeTransparency="1.0" cy:nodeLabelFont="Default-0-12" cy:nodeLabel="TPMT" cy:borderLineType="solid"/>
  </node>
  <node label="100154068" id="-588">
    <att type="integer" name="HA.A10" value="421"/>
    <att type="integer" name="HA.A6" value="805"/>
    <att type="integer" name="HA.A7" value="1226"/>
    <att type="integer" name="HA.A8" value="509"/>
    <att type="integer" name="HA.A9" value="412"/>
    <att type="integer" name="LA.A1" value="432"/>
    <att type="integer" name="LA.A2" value="464"/>
    <att type="integer" name="LA.A3" value="1064"/>
    <att type="integer" name="LA.A4" value="844"/>
    <att type="integer" name="LA.A5" value="711"/>
    <att type="string" name="canonicalName" value="100154068"/>
    <att type="string" name="geneName" value="LOC100154068"/>
    <att type="string" name="id" value="100154068"/>
    <att type="string" name="vizmap:11-5-2013-androCorSig_meanRCPruned_csv NODE_LABEL" value="LOC100154068"/>
    <att type="string" name="vizmap:11-5-2013-androCorSig_meanRCPruned_csv NODE_SIZE" value="40.0"/>
    <graphics type="ELLIPSE" h="40.0" w="40.0" x="930.3660278320312" y="3755.290283203125" fill="#ccccff" width="1" outline="#666666" cy:nodeTransparency="1.0" cy:nodeLabelFont="Default-0-12" cy:nodeLabel="LOC100154068" cy:borderLineType="solid"/>
  </node>
  <node label="397616" id="-587">
    <att type="integer" name="HA.A10" value="298"/>
    <att type="integer" name="HA.A6" value="521"/>
    <att type="integer" name="HA.A7" value="542"/>
    <att type="integer" name="HA.A8" value="166"/>
    <att type="integer" name="HA.A9" value="220"/>
    <att type="integer" name="LA.A1" value="211"/>
    <att type="integer" name="LA.A2" value="240"/>
    <att type="integer" name="LA.A3" value="472"/>
    <att type="integer" name="LA.A4" value="416"/>
    <att type="integer" name="LA.A5" value="307"/>
    <att type="string" name="canonicalName" value="397616"/>
    <att type="string" name="geneName" value="PDE5"/>
    <att type="string" name="id" value="397616"/>
    <att type="string" name="vizmap:11-5-2013-androCorSig_meanRCPruned_csv NODE_LABEL" value="PDE5"/>
    <att type="string" name="vizmap:11-5-2013-androCorSig_meanRCPruned_csv NODE_SIZE" value="40.0"/>
    <graphics type="ELLIPSE" h="40.0" w="40.0" x="1110.42919921875" y="3698.637451171875" fill="#ccccff" width="1" outline="#666666" cy:nodeTransparency="1.0" cy:nodeLabelFont="Default-0-12" cy:nodeLabel="PDE5" cy:borderLineType="solid"/>
  </node>
  <node label="100037969" id="-586">
    <att type="integer" name="HA.A10" value="147"/>
    <att type="integer" name="HA.A6" value="438"/>
    <att type="integer" name="HA.A7" value="409"/>
    <att type="integer" name="HA.A8" value="164"/>
    <att type="integer" name="HA.A9" value="133"/>
    <att type="integer" name="LA.A1" value="180"/>
    <att type="integer" name="LA.A2" value="89"/>
    <att type="integer" name="LA.A3" value="408"/>
    <att type="integer" name="LA.A4" value="317"/>
    <att type="integer" name="LA.A5" value="194"/>
    <att type="string" name="canonicalName" value="100037969"/>
    <att type="string" name="geneName" value="LOC100037969"/>
    <att type="string" name="id" value="100037969"/>
    <att type="string" name="vizmap:11-5-2013-androCorSig_meanRCPruned_csv NODE_LABEL" value="LOC100037969"/>
    <att type="string" name="vizmap:11-5-2013-androCorSig_meanRCPruned_csv NODE_SIZE" value="40.0"/>
    <graphics type="ELLIPSE" h="40.0" w="40.0" x="868.5700073242188" y="3841.111572265625" fill="#ccccff" width="1" outline="#666666" cy:nodeTransparency="1.0" cy:nodeLabelFont="Default-0-12" cy:nodeLabel="LOC100037969" cy:borderLineType="solid"/>
  </node>
  <node label="100154378" id="-585">
    <att type="integer" name="HA.A10" value="230"/>
    <att type="integer" name="HA.A6" value="623"/>
    <att type="integer" name="HA.A7" value="490"/>
    <att type="integer" name="HA.A8" value="207"/>
    <att type="integer" name="HA.A9" value="201"/>
    <att type="integer" name="LA.A1" value="279"/>
    <att type="integer" name="LA.A2" value="160"/>
    <att type="integer" name="LA.A3" value="586"/>
    <att type="integer" name="LA.A4" value="530"/>
    <att type="integer" name="LA.A5" value="408"/>
    <att type="string" name="canonicalName" value="100154378"/>
    <att type="string" name="geneName" value="PDE10A"/>
    <att type="string" name="id" value="100154378"/>
    <att type="string" name="vizmap:11-5-2013-androCorSig_meanRCPruned_csv NODE_LABEL" value="PDE10A"/>
    <att type="string" name="vizmap:11-5-2013-androCorSig_meanRCPruned_csv NODE_SIZE" value="40.0"/>
    <graphics type="ELLIPSE" h="40.0" w="40.0" x="1022.2384033203125" y="3812.33154296875" fill="#ccccff" width="1" outline="#666666" cy:nodeTransparency="1.0" cy:nodeLabelFont="Default-0-12" cy:nodeLabel="PDE10A" cy:borderLineType="solid"/>
  </node>
  <node label="396848" id="-584">
    <att type="integer" name="HA.A10" value="299"/>
    <att type="integer" name="HA.A6" value="462"/>
    <att type="integer" name="HA.A7" value="455"/>
    <att type="integer" name="HA.A8" value="289"/>
    <att type="integer" name="HA.A9" value="274"/>
    <att type="integer" name="LA.A1" value="370"/>
    <att type="integer" name="LA.A2" value="345"/>
    <att type="integer" name="LA.A3" value="664"/>
    <att type="integer" name="LA.A4" value="591"/>
    <att type="integer" name="LA.A5" value="503"/>
    <att type="string" name="canonicalName" value="396848"/>
    <att type="string" name="geneName" value="MYLK"/>
    <att type="string" name="id" value="396848"/>
    <att type="string" name="vizmap:11-5-2013-androCorSig_meanRCPruned_csv NODE_LABEL" value="MYLK"/>
    <att type="string" name="vizmap:11-5-2013-androCorSig_meanRCPruned_csv NODE_SIZE" value="40.0"/>
    <graphics type="ELLIPSE" h="40.0" w="40.0" x="2906.43359375" y="6171.06494140625" fill="#ccccff" width="1" outline="#666666" cy:nodeTransparency="1.0" cy:nodeLabelFont="Default-0-12" cy:nodeLabel="MYLK" cy:borderLineType="solid"/>
  </node>
  <node label="100627936" id="-583">
    <att type="integer" name="HA.A10" value="13"/>
    <att type="integer" name="HA.A6" value="35"/>
    <att type="integer" name="HA.A7" value="74"/>
    <att type="integer" name="HA.A8" value="21"/>
    <att type="integer" name="HA.A9" value="19"/>
    <att type="integer" name="LA.A1" value="31"/>
    <att type="integer" name="LA.A2" value="34"/>
    <att type="integer" name="LA.A3" value="47"/>
    <att type="integer" name="LA.A4" value="47"/>
    <att type="integer" name="LA.A5" value="48"/>
    <att type="string" name="canonicalName" value="100627936"/>
    <att type="string" name="geneName" value="PAK4"/>
    <att type="string" name="id" value="100627936"/>
    <att type="string" name="vizmap:11-5-2013-androCorSig_meanRCPruned_csv NODE_LABEL" value="PAK4"/>
    <att type="string" name="vizmap:11-5-2013-androCorSig_meanRCPruned_csv NODE_SIZE" value="40.0"/>
    <graphics type="ELLIPSE" h="40.0" w="40.0" x="2903.779296875" y="6278.796875" fill="#ccccff" width="1" outline="#666666" cy:nodeTransparency="1.0" cy:nodeLabelFont="Default-0-12" cy:nodeLabel="PAK4" cy:borderLineType="solid"/>
  </node>
  <node label="100521623" id="-582">
    <att type="integer" name="HA.A10" value="97"/>
    <att type="integer" name="HA.A6" value="269"/>
    <att type="integer" name="HA.A7" value="312"/>
    <att type="integer" name="HA.A8" value="146"/>
    <att type="integer" name="HA.A9" value="142"/>
    <att type="integer" name="LA.A1" value="97"/>
    <att type="integer" name="LA.A2" value="99"/>
    <att type="integer" name="LA.A3" value="310"/>
    <att type="integer" name="LA.A4" value="259"/>
    <att type="integer" name="LA.A5" value="179"/>
    <att type="string" name="canonicalName" value="100521623"/>
    <att type="string" name="geneName" value="POLR3B"/>
    <att type="string" name="id" value="100521623"/>
    <att type="string" name="vizmap:11-5-2013-androCorSig_meanRCPruned_csv NODE_LABEL" value="POLR3B"/>
    <att type="string" name="vizmap:11-5-2013-androCorSig_meanRCPruned_csv NODE_SIZE" value="40.0"/>
    <graphics type="ELLIPSE" h="40.0" w="40.0" x="674.3182983398438" y="3096.82666015625" fill="#ccccff" width="1" outline="#666666" cy:nodeTransparency="1.0" cy:nodeLabelFont="Default-0-12" cy:nodeLabel="POLR3B" cy:borderLineType="solid"/>
  </node>
  <node label="100520587" id="-581">
    <att type="integer" name="HA.A10" value="220"/>
    <att type="integer" name="HA.A6" value="342"/>
    <att type="integer" name="HA.A7" value="559"/>
    <att type="integer" name="HA.A8" value="201"/>
    <att type="integer" name="HA.A9" value="203"/>
    <att type="integer" name="LA.A1" value="227"/>
    <att type="integer" name="LA.A2" value="169"/>
    <att type="integer" name="LA.A3" value="407"/>
    <att type="integer" name="LA.A4" value="338"/>
    <att type="integer" name="LA.A5" value="263"/>
    <att type="string" name="canonicalName" value="100520587"/>
    <att type="string" name="geneName" value="LOC100520587"/>
    <att type="string" name="id" value="100520587"/>
    <att type="string" name="vizmap:11-5-2013-androCorSig_meanRCPruned_csv NODE_LABEL" value="LOC100520587"/>
    <att type="string" name="vizmap:11-5-2013-androCorSig_meanRCPruned_csv NODE_SIZE" value="40.0"/>
    <graphics type="ELLIPSE" h="40.0" w="40.0" x="815.2603759765625" y="3160.417724609375" fill="#ccccff" width="1" outline="#666666" cy:nodeTransparency="1.0" cy:nodeLabelFont="Default-0-12" cy:nodeLabel="LOC100520587" cy:borderLineType="solid"/>
  </node>
  <node label="100152725" id="-580">
    <att type="integer" name="HA.A10" value="135"/>
    <att type="integer" name="HA.A6" value="337"/>
    <att type="integer" name="HA.A7" value="397"/>
    <att type="integer" name="HA.A8" value="155"/>
    <att type="integer" name="HA.A9" value="120"/>
    <att type="integer" name="LA.A1" value="135"/>
    <att type="integer" name="LA.A2" value="186"/>
    <att type="integer" name="LA.A3" value="374"/>
    <att type="integer" name="LA.A4" value="276"/>
    <att type="integer" name="LA.A5" value="271"/>
    <att type="string" name="canonicalName" value="100152725"/>
    <att type="string" name="geneName" value="SMPD4"/>
    <att type="string" name="id" value="100152725"/>
    <att type="string" name="vizmap:11-5-2013-androCorSig_meanRCPruned_csv NODE_LABEL" value="SMPD4"/>
    <att type="string" name="vizmap:11-5-2013-androCorSig_meanRCPruned_csv NODE_SIZE" value="40.0"/>
    <graphics type="ELLIPSE" h="40.0" w="40.0" x="2467.97216796875" y="4110.5673828125" fill="#ccccff" width="1" outline="#666666" cy:nodeTransparency="1.0" cy:nodeLabelFont="Default-0-12" cy:nodeLabel="SMPD4" cy:borderLineType="solid"/>
  </node>
  <node label="100519155" id="-579">
    <att type="integer" name="HA.A10" value="185"/>
    <att type="integer" name="HA.A6" value="483"/>
    <att type="integer" name="HA.A7" value="423"/>
    <att type="integer" name="HA.A8" value="169"/>
    <att type="integer" name="HA.A9" value="139"/>
    <att type="integer" name="LA.A1" value="201"/>
    <att type="integer" name="LA.A2" value="251"/>
    <att type="integer" name="LA.A3" value="444"/>
    <att type="integer" name="LA.A4" value="413"/>
    <att type="integer" name="LA.A5" value="305"/>
    <att type="string" name="canonicalName" value="100519155"/>
    <att type="string" name="geneName" value="RALBP1"/>
    <att type="string" name="id" value="100519155"/>
    <att type="string" name="vizmap:11-5-2013-androCorSig_meanRCPruned_csv NODE_LABEL" value="RALBP1"/>
    <att type="string" name="vizmap:11-5-2013-androCorSig_meanRCPruned_csv NODE_SIZE" value="40.0"/>
    <graphics type="ELLIPSE" h="40.0" w="40.0" x="1359.065185546875" y="2884.592529296875" fill="#ccccff" width="1" outline="#666666" cy:nodeTransparency="1.0" cy:nodeLabelFont="Default-0-12" cy:nodeLabel="RALBP1" cy:borderLineType="solid"/>
  </node>
  <node label="780428" id="-578">
    <att type="integer" name="HA.A10" value="301"/>
    <att type="integer" name="HA.A6" value="567"/>
    <att type="integer" name="HA.A7" value="860"/>
    <att type="integer" name="HA.A8" value="387"/>
    <att type="integer" name="HA.A9" value="226"/>
    <att type="integer" name="LA.A1" value="371"/>
    <att type="integer" name="LA.A2" value="439"/>
    <att type="integer" name="LA.A3" value="839"/>
    <att type="integer" name="LA.A4" value="689"/>
    <att type="integer" name="LA.A5" value="506"/>
    <att type="string" name="canonicalName" value="780428"/>
    <att type="string" name="geneName" value="CDC42"/>
    <att type="string" name="id" value="780428"/>
    <att type="string" name="vizmap:11-5-2013-androCorSig_meanRCPruned_csv NODE_LABEL" value="CDC42"/>
    <att type="string" name="vizmap:11-5-2013-androCorSig_meanRCPruned_csv NODE_SIZE" value="40.0"/>
    <graphics type="ELLIPSE" h="40.0" w="40.0" x="1457.326171875" y="3025.0068359375" fill="#ccccff" width="1" outline="#666666" cy:nodeTransparency="1.0" cy:nodeLabelFont="Default-0-12" cy:nodeLabel="CDC42" cy:borderLineType="solid"/>
  </node>
  <node label="100512686" id="-577">
    <att type="integer" name="HA.A10" value="623"/>
    <att type="integer" name="HA.A6" value="1634"/>
    <att type="integer" name="HA.A7" value="1183"/>
    <att type="integer" name="HA.A8" value="400"/>
    <att type="integer" name="HA.A9" value="256"/>
    <att type="integer" name="LA.A1" value="311"/>
    <att type="integer" name="LA.A2" value="324"/>
    <att type="integer" name="LA.A3" value="1239"/>
    <att type="integer" name="LA.A4" value="1449"/>
    <att type="integer" name="LA.A5" value="894"/>
    <att type="string" name="canonicalName" value="100512686"/>
    <att type="string" name="geneName" value="IRS1"/>
    <att type="string" name="id" value="100512686"/>
    <att type="string" name="vizmap:11-5-2013-androCorSig_meanRCPruned_csv NODE_LABEL" value="IRS1"/>
    <att type="string" name="vizmap:11-5-2013-androCorSig_meanRCPruned_csv NODE_SIZE" value="40.0"/>
    <graphics type="ELLIPSE" h="40.0" w="40.0" x="1609.9130859375" y="2485.98193359375" fill="#ccccff" width="1" outline="#666666" cy:nodeTransparency="1.0" cy:nodeLabelFont="Default-0-12" cy:nodeLabel="IRS1" cy:borderLineType="solid"/>
  </node>
  <node label="100127355" id="-576">
    <att type="integer" name="HA.A10" value="46"/>
    <att type="integer" name="HA.A6" value="72"/>
    <att type="integer" name="HA.A7" value="179"/>
    <att type="integer" name="HA.A8" value="76"/>
    <att type="integer" name="HA.A9" value="33"/>
    <att type="integer" name="LA.A1" value="44"/>
    <att type="integer" name="LA.A2" value="40"/>
    <att type="integer" name="LA.A3" value="115"/>
    <att type="integer" name="LA.A4" value="100"/>
    <att type="integer" name="LA.A5" value="68"/>
    <att type="string" name="canonicalName" value="100127355"/>
    <att type="string" name="geneName" value="IKBKG"/>
    <att type="string" name="id" value="100127355"/>
    <att type="string" name="vizmap:11-5-2013-androCorSig_meanRCPruned_csv NODE_LABEL" value="IKBKG"/>
    <att type="string" name="vizmap:11-5-2013-androCorSig_meanRCPruned_csv NODE_SIZE" value="40.0"/>
    <graphics type="ELLIPSE" h="40.0" w="40.0" x="1555.8944091796875" y="2207.27734375" fill="#ccccff" width="1" outline="#666666" cy:nodeTransparency="1.0" cy:nodeLabelFont="Default-0-12" cy:nodeLabel="IKBKG" cy:borderLineType="solid"/>
  </node>
  <node label="100174965" id="-575">
    <att type="integer" name="HA.A10" value="176"/>
    <att type="integer" name="HA.A6" value="203"/>
    <att type="integer" name="HA.A7" value="454"/>
    <att type="integer" name="HA.A8" value="232"/>
    <att type="integer" name="HA.A9" value="93"/>
    <att type="integer" name="LA.A1" value="147"/>
    <att type="integer" name="LA.A2" value="226"/>
    <att type="integer" name="LA.A3" value="444"/>
    <att type="integer" name="LA.A4" value="317"/>
    <att type="integer" name="LA.A5" value="319"/>
    <att type="string" name="canonicalName" value="100174965"/>
    <att type="string" name="geneName" value="ARPC5"/>
    <att type="string" name="id" value="100174965"/>
    <att type="string" name="vizmap:11-5-2013-androCorSig_meanRCPruned_csv NODE_LABEL" value="ARPC5"/>
    <att type="string" name="vizmap:11-5-2013-androCorSig_meanRCPruned_csv NODE_SIZE" value="40.0"/>
    <graphics type="ELLIPSE" h="40.0" w="40.0" x="2803.779296875" y="6171.06494140625" fill="#ccccff" width="1" outline="#666666" cy:nodeTransparency="1.0" cy:nodeLabelFont="Default-0-12" cy:nodeLabel="ARPC5" cy:borderLineType="solid"/>
  </node>
  <node label="100155782" id="-574">
    <att type="integer" name="HA.A10" value="51"/>
    <att type="integer" name="HA.A6" value="147"/>
    <att type="integer" name="HA.A7" value="80"/>
    <att type="integer" name="HA.A8" value="41"/>
    <att type="integer" name="HA.A9" value="26"/>
    <att type="integer" name="LA.A1" value="36"/>
    <att type="integer" name="LA.A2" value="42"/>
    <att type="integer" name="LA.A3" value="100"/>
    <att type="integer" name="LA.A4" value="81"/>
    <att type="integer" name="LA.A5" value="70"/>
    <att type="string" name="canonicalName" value="100155782"/>
    <att type="string" name="geneName" value="WASF3"/>
    <att type="string" name="id" value="100155782"/>
    <att type="string" name="vizmap:11-5-2013-androCorSig_meanRCPruned_csv NODE_LABEL" value="WASF3"/>
    <att type="string" name="vizmap:11-5-2013-androCorSig_meanRCPruned_csv NODE_SIZE" value="40.0"/>
    <graphics type="ELLIPSE" h="40.0" w="40.0" x="2800.830322265625" y="6278.7890625" fill="#ccccff" width="1" outline="#666666" cy:nodeTransparency="1.0" cy:nodeLabelFont="Default-0-12" cy:nodeLabel="WASF3" cy:borderLineType="solid"/>
  </node>
  <node label="100514398" id="-573">
    <att type="integer" name="HA.A10" value="798"/>
    <att type="integer" name="HA.A6" value="1784"/>
    <att type="integer" name="HA.A7" value="2365"/>
    <att type="integer" name="HA.A8" value="816"/>
    <att type="integer" name="HA.A9" value="701"/>
    <att type="integer" name="LA.A1" value="862"/>
    <att type="integer" name="LA.A2" value="1072"/>
    <att type="integer" name="LA.A3" value="1816"/>
    <att type="integer" name="LA.A4" value="1501"/>
    <att type="integer" name="LA.A5" value="1609"/>
    <att type="string" name="canonicalName" value="100514398"/>
    <att type="string" name="geneName" value="NME3"/>
    <att type="string" name="id" value="100514398"/>
    <att type="string" name="vizmap:11-5-2013-androCorSig_meanRCPruned_csv NODE_LABEL" value="NME3"/>
    <att type="string" name="vizmap:11-5-2013-androCorSig_meanRCPruned_csv NODE_SIZE" value="40.0"/>
    <graphics type="ELLIPSE" h="40.0" w="40.0" x="1041.0755615234375" y="3127.770263671875" fill="#ccccff" width="1" outline="#666666" cy:nodeTransparency="1.0" cy:nodeLabelFont="Default-0-12" cy:nodeLabel="NME3" cy:borderLineType="solid"/>
  </node>
  <node label="100524587" id="-572">
    <att type="integer" name="HA.A10" value="92"/>
    <att type="integer" name="HA.A6" value="312"/>
    <att type="integer" name="HA.A7" value="234"/>
    <att type="integer" name="HA.A8" value="64"/>
    <att type="integer" name="HA.A9" value="62"/>
    <att type="integer" name="LA.A1" value="117"/>
    <att type="integer" name="LA.A2" value="138"/>
    <att type="integer" name="LA.A3" value="229"/>
    <att type="integer" name="LA.A4" value="232"/>
    <att type="integer" name="LA.A5" value="136"/>
    <att type="string" name="canonicalName" value="100524587"/>
    <att type="string" name="geneName" value="LOC100524587"/>
    <att type="string" name="id" value="100524587"/>
    <att type="string" name="vizmap:11-5-2013-androCorSig_meanRCPruned_csv NODE_LABEL" value="LOC100524587"/>
    <att type="string" name="vizmap:11-5-2013-androCorSig_meanRCPruned_csv NODE_SIZE" value="40.0"/>
    <graphics type="ELLIPSE" h="40.0" w="40.0" x="1771.040771484375" y="3041.572998046875" fill="#ccccff" width="1" outline="#666666" cy:nodeTransparency="1.0" cy:nodeLabelFont="Default-0-12" cy:nodeLabel="LOC100524587" cy:borderLineType="solid"/>
  </node>
  <node label="100154573" id="-571">
    <att type="integer" name="HA.A10" value="23"/>
    <att type="integer" name="HA.A6" value="31"/>
    <att type="integer" name="HA.A7" value="50"/>
    <att type="integer" name="HA.A8" value="28"/>
    <att type="integer" name="HA.A9" value="18"/>
    <att type="integer" name="LA.A1" value="45"/>
    <att type="integer" name="LA.A2" value="56"/>
    <att type="integer" name="LA.A3" value="93"/>
    <att type="integer" name="LA.A4" value="60"/>
    <att type="integer" name="LA.A5" value="46"/>
    <att type="string" name="canonicalName" value="100154573"/>
    <att type="string" name="geneName" value="GMPR"/>
    <att type="string" name="id" value="100154573"/>
    <att type="string" name="vizmap:11-5-2013-androCorSig_meanRCPruned_csv NODE_LABEL" value="GMPR"/>
    <att type="string" name="vizmap:11-5-2013-androCorSig_meanRCPruned_csv NODE_SIZE" value="40.0"/>
    <graphics type="ELLIPSE" h="40.0" w="40.0" x="998.118896484375" y="3760.06005859375" fill="#ccccff" width="1" outline="#666666" cy:nodeTransparency="1.0" cy:nodeLabelFont="Default-0-12" cy:nodeLabel="GMPR" cy:borderLineType="solid"/>
  </node>
  <node label="100517574" id="-570">
    <att type="integer" name="HA.A10" value="54"/>
    <att type="integer" name="HA.A6" value="183"/>
    <att type="integer" name="HA.A7" value="136"/>
    <att type="integer" name="HA.A8" value="57"/>
    <att type="integer" name="HA.A9" value="50"/>
    <att type="integer" name="LA.A1" value="46"/>
    <att type="integer" name="LA.A2" value="53"/>
    <att type="integer" name="LA.A3" value="124"/>
    <att type="integer" name="LA.A4" value="112"/>
    <att type="integer" name="LA.A5" value="136"/>
    <att type="string" name="canonicalName" value="100517574"/>
    <att type="string" name="geneName" value="LOC100517574"/>
    <att type="string" name="id" value="100517574"/>
    <att type="string" name="vizmap:11-5-2013-androCorSig_meanRCPruned_csv NODE_LABEL" value="LOC100517574"/>
    <att type="string" name="vizmap:11-5-2013-androCorSig_meanRCPruned_csv NODE_SIZE" value="40.0"/>
    <graphics type="ELLIPSE" h="40.0" w="40.0" x="636.9484252929688" y="3228.08154296875" fill="#ccccff" width="1" outline="#666666" cy:nodeTransparency="1.0" cy:nodeLabelFont="Default-0-12" cy:nodeLabel="LOC100517574" cy:borderLineType="solid"/>
  </node>
  <node label="396610" id="-569">
    <att type="integer" name="HA.A10" value="156"/>
    <att type="integer" name="HA.A6" value="460"/>
    <att type="integer" name="HA.A7" value="251"/>
    <att type="integer" name="HA.A8" value="147"/>
    <att type="integer" name="HA.A9" value="126"/>
    <att type="integer" name="LA.A1" value="149"/>
    <att type="integer" name="LA.A2" value="105"/>
    <att type="integer" name="LA.A3" value="308"/>
    <att type="integer" name="LA.A4" value="292"/>
    <att type="integer" name="LA.A5" value="157"/>
    <att type="string" name="canonicalName" value="396610"/>
    <att type="string" name="geneName" value="MAPK8"/>
    <att type="string" name="id" value="396610"/>
    <att type="string" name="vizmap:11-5-2013-androCorSig_meanRCPruned_csv NODE_LABEL" value="MAPK8"/>
    <att type="string" name="vizmap:11-5-2013-androCorSig_meanRCPruned_csv NODE_SIZE" value="40.0"/>
    <graphics type="ELLIPSE" h="40.0" w="40.0" x="799.2149047851562" y="3296.742919921875" fill="#ccccff" width="1" outline="#666666" cy:nodeTransparency="1.0" cy:nodeLabelFont="Default-0-12" cy:nodeLabel="MAPK8" cy:borderLineType="solid"/>
  </node>
  <node label="574059" id="-568">
    <att type="integer" name="HA.A10" value="29124"/>
    <att type="integer" name="HA.A6" value="41885"/>
    <att type="integer" name="HA.A7" value="80022"/>
    <att type="integer" name="HA.A8" value="39519"/>
    <att type="integer" name="HA.A9" value="23908"/>
    <att type="integer" name="LA.A1" value="31216"/>
    <att type="integer" name="LA.A2" value="33282"/>
    <att type="integer" name="LA.A3" value="87048"/>
    <att type="integer" name="LA.A4" value="65080"/>
    <att type="integer" name="LA.A5" value="69958"/>
    <att type="string" name="canonicalName" value="574059"/>
    <att type="string" name="geneName" value="EEF1A1"/>
    <att type="string" name="id" value="574059"/>
    <att type="string" name="vizmap:11-5-2013-androCorSig_meanRCPruned_csv NODE_LABEL" value="EEF1A1"/>
    <att type="string" name="vizmap:11-5-2013-androCorSig_meanRCPruned_csv NODE_SIZE" value="40.0"/>
    <graphics type="ELLIPSE" h="40.0" w="40.0" x="2854.5380859375" y="3482.227294921875" fill="#ccccff" width="1" outline="#666666" cy:nodeTransparency="1.0" cy:nodeLabelFont="Default-0-12" cy:nodeLabel="EEF1A1" cy:borderLineType="solid"/>
  </node>
  <node label="100516167" id="-567">
    <att type="integer" name="HA.A10" value="100"/>
    <att type="integer" name="HA.A6" value="424"/>
    <att type="integer" name="HA.A7" value="555"/>
    <att type="integer" name="HA.A8" value="169"/>
    <att type="integer" name="HA.A9" value="211"/>
    <att type="integer" name="LA.A1" value="142"/>
    <att type="integer" name="LA.A2" value="64"/>
    <att type="integer" name="LA.A3" value="511"/>
    <att type="integer" name="LA.A4" value="261"/>
    <att type="integer" name="LA.A5" value="169"/>
    <att type="string" name="canonicalName" value="100516167"/>
    <att type="string" name="geneName" value="SYNJ2"/>
    <att type="string" name="id" value="100516167"/>
    <att type="string" name="vizmap:11-5-2013-androCorSig_meanRCPruned_csv NODE_LABEL" value="SYNJ2"/>
    <att type="string" name="vizmap:11-5-2013-androCorSig_meanRCPruned_csv NODE_SIZE" value="40.0"/>
    <graphics type="ELLIPSE" h="40.0" w="40.0" x="2041.196044921875" y="3027.46533203125" fill="#ccccff" width="1" outline="#666666" cy:nodeTransparency="1.0" cy:nodeLabelFont="Default-0-12" cy:nodeLabel="SYNJ2" cy:borderLineType="solid"/>
  </node>
  <node label="100513994" id="-566">
    <att type="integer" name="HA.A10" value="1339"/>
    <att type="integer" name="HA.A6" value="1637"/>
    <att type="integer" name="HA.A7" value="2080"/>
    <att type="integer" name="HA.A8" value="973"/>
    <att type="integer" name="HA.A9" value="995"/>
    <att type="integer" name="LA.A1" value="778"/>
    <att type="integer" name="LA.A2" value="446"/>
    <att type="integer" name="LA.A3" value="2070"/>
    <att type="integer" name="LA.A4" value="1904"/>
    <att type="integer" name="LA.A5" value="1290"/>
    <att type="string" name="canonicalName" value="100513994"/>
    <att type="string" name="geneName" value="LRAT"/>
    <att type="string" name="id" value="100513994"/>
    <att type="string" name="vizmap:11-5-2013-androCorSig_meanRCPruned_csv NODE_LABEL" value="LRAT"/>
    <att type="string" name="vizmap:11-5-2013-androCorSig_meanRCPruned_csv NODE_SIZE" value="40.0"/>
    <graphics type="ELLIPSE" h="40.0" w="40.0" x="2549.92041015625" y="1927.8970947265625" fill="#ccccff" width="1" outline="#666666" cy:nodeTransparency="1.0" cy:nodeLabelFont="Default-0-12" cy:nodeLabel="LRAT" cy:borderLineType="solid"/>
  </node>
  <node label="100513555" id="-565">
    <att type="integer" name="HA.A10" value="353"/>
    <att type="integer" name="HA.A6" value="604"/>
    <att type="integer" name="HA.A7" value="1038"/>
    <att type="integer" name="HA.A8" value="463"/>
    <att type="integer" name="HA.A9" value="333"/>
    <att type="integer" name="LA.A1" value="408"/>
    <att type="integer" name="LA.A2" value="562"/>
    <att type="integer" name="LA.A3" value="1032"/>
    <att type="integer" name="LA.A4" value="862"/>
    <att type="integer" name="LA.A5" value="665"/>
    <att type="string" name="canonicalName" value="100513555"/>
    <att type="string" name="geneName" value="ADH5"/>
    <att type="string" name="id" value="100513555"/>
    <att type="string" name="vizmap:11-5-2013-androCorSig_meanRCPruned_csv NODE_LABEL" value="ADH5"/>
    <att type="string" name="vizmap:11-5-2013-androCorSig_meanRCPruned_csv NODE_SIZE" value="40.0"/>
    <graphics type="ELLIPSE" h="40.0" w="40.0" x="2516.966796875" y="2070.027099609375" fill="#ccccff" width="1" outline="#666666" cy:nodeTransparency="1.0" cy:nodeLabelFont="Default-0-12" cy:nodeLabel="ADH5" cy:borderLineType="solid"/>
  </node>
  <node label="100152265" id="-564">
    <att type="integer" name="HA.A10" value="394"/>
    <att type="integer" name="HA.A6" value="755"/>
    <att type="integer" name="HA.A7" value="965"/>
    <att type="integer" name="HA.A8" value="378"/>
    <att type="integer" name="HA.A9" value="278"/>
    <att type="integer" name="LA.A1" value="425"/>
    <att type="integer" name="LA.A2" value="270"/>
    <att type="integer" name="LA.A3" value="1093"/>
    <att type="integer" name="LA.A4" value="659"/>
    <att type="integer" name="LA.A5" value="452"/>
    <att type="string" name="canonicalName" value="100152265"/>
    <att type="string" name="geneName" value="LASS3"/>
    <att type="string" name="id" value="100152265"/>
    <att type="string" name="vizmap:11-5-2013-androCorSig_meanRCPruned_csv NODE_LABEL" value="LASS3"/>
    <att type="string" name="vizmap:11-5-2013-androCorSig_meanRCPruned_csv NODE_SIZE" value="40.0"/>
    <graphics type="ELLIPSE" h="40.0" w="40.0" x="2253.80419921875" y="5627.08056640625" fill="#ccccff" width="1" outline="#666666" cy:nodeTransparency="1.0" cy:nodeLabelFont="Default-0-12" cy:nodeLabel="LASS3" cy:borderLineType="solid"/>
  </node>
  <node label="100037303" id="-563">
    <att type="integer" name="HA.A10" value="290"/>
    <att type="integer" name="HA.A6" value="642"/>
    <att type="integer" name="HA.A7" value="602"/>
    <att type="integer" name="HA.A8" value="231"/>
    <att type="integer" name="HA.A9" value="236"/>
    <att type="integer" name="LA.A1" value="209"/>
    <att type="integer" name="LA.A2" value="155"/>
    <att type="integer" name="LA.A3" value="540"/>
    <att type="integer" name="LA.A4" value="390"/>
    <att type="integer" name="LA.A5" value="295"/>
    <att type="string" name="canonicalName" value="100037303"/>
    <att type="string" name="geneName" value="SGMS1"/>
    <att type="string" name="id" value="100037303"/>
    <att type="string" name="vizmap:11-5-2013-androCorSig_meanRCPruned_csv NODE_LABEL" value="SGMS1"/>
    <att type="string" name="vizmap:11-5-2013-androCorSig_meanRCPruned_csv NODE_SIZE" value="40.0"/>
    <graphics type="ELLIPSE" h="40.0" w="40.0" x="2335.269775390625" y="5697.73583984375" fill="#ccccff" width="1" outline="#666666" cy:nodeTransparency="1.0" cy:nodeLabelFont="Default-0-12" cy:nodeLabel="SGMS1" cy:borderLineType="solid"/>
  </node>
  <node label="100152555" id="-562">
    <att type="integer" name="HA.A10" value="331"/>
    <att type="integer" name="HA.A6" value="862"/>
    <att type="integer" name="HA.A7" value="755"/>
    <att type="integer" name="HA.A8" value="285"/>
    <att type="integer" name="HA.A9" value="192"/>
    <att type="integer" name="LA.A1" value="340"/>
    <att type="integer" name="LA.A2" value="564"/>
    <att type="integer" name="LA.A3" value="643"/>
    <att type="integer" name="LA.A4" value="718"/>
    <att type="integer" name="LA.A5" value="415"/>
    <att type="string" name="canonicalName" value="100152555"/>
    <att type="string" name="geneName" value="LOC100152555"/>
    <att type="string" name="id" value="100152555"/>
    <att type="string" name="vizmap:11-5-2013-androCorSig_meanRCPruned_csv NODE_LABEL" value="LOC100152555"/>
    <att type="string" name="vizmap:11-5-2013-androCorSig_meanRCPruned_csv NODE_SIZE" value="40.0"/>
    <graphics type="ELLIPSE" h="40.0" w="40.0" x="1398.4967041015625" y="2935.02734375" fill="#ccccff" width="1" outline="#666666" cy:nodeTransparency="1.0" cy:nodeLabelFont="Default-0-12" cy:nodeLabel="LOC100152555" cy:borderLineType="solid"/>
  </node>
  <node label="100151931" id="-561">
    <att type="integer" name="HA.A10" value="81"/>
    <att type="integer" name="HA.A6" value="212"/>
    <att type="integer" name="HA.A7" value="223"/>
    <att type="integer" name="HA.A8" value="77"/>
    <att type="integer" name="HA.A9" value="71"/>
    <att type="integer" name="LA.A1" value="76"/>
    <att type="integer" name="LA.A2" value="47"/>
    <att type="integer" name="LA.A3" value="209"/>
    <att type="integer" name="LA.A4" value="127"/>
    <att type="integer" name="LA.A5" value="118"/>
    <att type="string" name="canonicalName" value="100151931"/>
    <att type="string" name="geneName" value="VAV2"/>
    <att type="string" name="id" value="100151931"/>
    <att type="string" name="vizmap:11-5-2013-androCorSig_meanRCPruned_csv NODE_LABEL" value="VAV2"/>
    <att type="string" name="vizmap:11-5-2013-androCorSig_meanRCPruned_csv NODE_SIZE" value="40.0"/>
    <graphics type="ELLIPSE" h="40.0" w="40.0" x="1961.497314453125" y="3152.649658203125" fill="#ccccff" width="1" outline="#666666" cy:nodeTransparency="1.0" cy:nodeLabelFont="Default-0-12" cy:nodeLabel="VAV2" cy:borderLineType="solid"/>
  </node>
  <node label="100518663" id="-560">
    <att type="integer" name="HA.A10" value="217"/>
    <att type="integer" name="HA.A6" value="399"/>
    <att type="integer" name="HA.A7" value="481"/>
    <att type="integer" name="HA.A8" value="182"/>
    <att type="integer" name="HA.A9" value="182"/>
    <att type="integer" name="LA.A1" value="206"/>
    <att type="integer" name="LA.A2" value="133"/>
    <att type="integer" name="LA.A3" value="571"/>
    <att type="integer" name="LA.A4" value="321"/>
    <att type="integer" name="LA.A5" value="417"/>
    <att type="string" name="canonicalName" value="100518663"/>
    <att type="string" name="geneName" value="PLCG2"/>
    <att type="string" name="id" value="100518663"/>
    <att type="string" name="vizmap:11-5-2013-androCorSig_meanRCPruned_csv NODE_LABEL" value="PLCG2"/>
    <att type="string" name="vizmap:11-5-2013-androCorSig_meanRCPruned_csv NODE_SIZE" value="40.0"/>
    <graphics type="ELLIPSE" h="40.0" w="40.0" x="1908.3067626953125" y="3046.6943359375" fill="#ccccff" width="1" outline="#666666" cy:nodeTransparency="1.0" cy:nodeLabelFont="Default-0-12" cy:nodeLabel="PLCG2" cy:borderLineType="solid"/>
  </node>
  <node label="100521167" id="-559">
    <att type="integer" name="HA.A10" value="297"/>
    <att type="integer" name="HA.A6" value="750"/>
    <att type="integer" name="HA.A7" value="699"/>
    <att type="integer" name="HA.A8" value="228"/>
    <att type="integer" name="HA.A9" value="349"/>
    <att type="integer" name="LA.A1" value="277"/>
    <att type="integer" name="LA.A2" value="141"/>
    <att type="integer" name="LA.A3" value="664"/>
    <att type="integer" name="LA.A4" value="471"/>
    <att type="integer" name="LA.A5" value="320"/>
    <att type="string" name="canonicalName" value="100521167"/>
    <att type="string" name="geneName" value="LOC100521167"/>
    <att type="string" name="id" value="100521167"/>
    <att type="string" name="vizmap:11-5-2013-androCorSig_meanRCPruned_csv NODE_LABEL" value="LOC100521167"/>
    <att type="string" name="vizmap:11-5-2013-androCorSig_meanRCPruned_csv NODE_SIZE" value="40.0"/>
    <graphics type="ELLIPSE" h="40.0" w="40.0" x="2274.105712890625" y="2993.860595703125" fill="#ccccff" width="1" outline="#666666" cy:nodeTransparency="1.0" cy:nodeLabelFont="Default-0-12" cy:nodeLabel="LOC100521167" cy:borderLineType="solid"/>
  </node>
  <node label="100152927" id="-558">
    <att type="integer" name="HA.A10" value="23"/>
    <att type="integer" name="HA.A6" value="19"/>
    <att type="integer" name="HA.A7" value="55"/>
    <att type="integer" name="HA.A8" value="19"/>
    <att type="integer" name="HA.A9" value="19"/>
    <att type="integer" name="LA.A1" value="13"/>
    <att type="integer" name="LA.A2" value="24"/>
    <att type="integer" name="LA.A3" value="46"/>
    <att type="integer" name="LA.A4" value="36"/>
    <att type="integer" name="LA.A5" value="27"/>
    <att type="string" name="canonicalName" value="100152927"/>
    <att type="string" name="geneName" value="PLA2G4B"/>
    <att type="string" name="id" value="100152927"/>
    <att type="string" name="vizmap:11-5-2013-androCorSig_meanRCPruned_csv NODE_LABEL" value="PLA2G4B"/>
    <att type="string" name="vizmap:11-5-2013-androCorSig_meanRCPruned_csv NODE_SIZE" value="40.0"/>
    <graphics type="ELLIPSE" h="40.0" w="40.0" x="1729.55908203125" y="2952.5087890625" fill="#ccccff" width="1" outline="#666666" cy:nodeTransparency="1.0" cy:nodeLabelFont="Default-0-12" cy:nodeLabel="PLA2G4B" cy:borderLineType="solid"/>
  </node>
  <node label="100515928" id="-557">
    <att type="integer" name="HA.A10" value="368"/>
    <att type="integer" name="HA.A6" value="916"/>
    <att type="integer" name="HA.A7" value="623"/>
    <att type="integer" name="HA.A8" value="206"/>
    <att type="integer" name="HA.A9" value="236"/>
    <att type="integer" name="LA.A1" value="257"/>
    <att type="integer" name="LA.A2" value="123"/>
    <att type="integer" name="LA.A3" value="881"/>
    <att type="integer" name="LA.A4" value="559"/>
    <att type="integer" name="LA.A5" value="308"/>
    <att type="string" name="canonicalName" value="100515928"/>
    <att type="string" name="geneName" value="LOC100515928"/>
    <att type="string" name="id" value="100515928"/>
    <att type="string" name="vizmap:11-5-2013-androCorSig_meanRCPruned_csv NODE_LABEL" value="LOC100515928"/>
    <att type="string" name="vizmap:11-5-2013-androCorSig_meanRCPruned_csv NODE_SIZE" value="40.0"/>
    <graphics type="ELLIPSE" h="40.0" w="40.0" x="1456.5772705078125" y="3164.72119140625" fill="#ccccff" width="1" outline="#666666" cy:nodeTransparency="1.0" cy:nodeLabelFont="Default-0-12" cy:nodeLabel="LOC100515928" cy:borderLineType="solid"/>
  </node>
  <node label="396696" id="-556">
    <att type="integer" name="HA.A10" value="468"/>
    <att type="integer" name="HA.A6" value="981"/>
    <att type="integer" name="HA.A7" value="1255"/>
    <att type="integer" name="HA.A8" value="599"/>
    <att type="integer" name="HA.A9" value="329"/>
    <att type="integer" name="LA.A1" value="671"/>
    <att type="integer" name="LA.A2" value="690"/>
    <att type="integer" name="LA.A3" value="1350"/>
    <att type="integer" name="LA.A4" value="1088"/>
    <att type="integer" name="LA.A5" value="636"/>
    <att type="string" name="canonicalName" value="396696"/>
    <att type="string" name="geneName" value="HIF1A"/>
    <att type="string" name="id" value="396696"/>
    <att type="string" name="vizmap:11-5-2013-androCorSig_meanRCPruned_csv NODE_LABEL" value="HIF1A"/>
    <att type="string" name="vizmap:11-5-2013-androCorSig_meanRCPruned_csv NODE_SIZE" value="40.0"/>
    <graphics type="ELLIPSE" h="40.0" w="40.0" x="730.701171875" y="5212.82568359375" fill="#ccccff" width="1" outline="#666666" cy:nodeTransparency="1.0" cy:nodeLabelFont="Default-0-12" cy:nodeLabel="HIF1A" cy:borderLineType="solid"/>
  </node>
  <node label="397084" id="-555">
    <att type="integer" name="HA.A10" value="206"/>
    <att type="integer" name="HA.A6" value="427"/>
    <att type="integer" name="HA.A7" value="363"/>
    <att type="integer" name="HA.A8" value="155"/>
    <att type="integer" name="HA.A9" value="137"/>
    <att type="integer" name="LA.A1" value="202"/>
    <att type="integer" name="LA.A2" value="252"/>
    <att type="integer" name="LA.A3" value="467"/>
    <att type="integer" name="LA.A4" value="415"/>
    <att type="integer" name="LA.A5" value="211"/>
    <att type="string" name="canonicalName" value="397084"/>
    <att type="string" name="geneName" value="TGFB2"/>
    <att type="string" name="id" value="397084"/>
    <att type="string" name="vizmap:11-5-2013-androCorSig_meanRCPruned_csv NODE_LABEL" value="TGFB2"/>
    <att type="string" name="vizmap:11-5-2013-androCorSig_meanRCPruned_csv NODE_SIZE" value="40.0"/>
    <graphics type="ELLIPSE" h="40.0" w="40.0" x="626.35986328125" y="5251.5908203125" fill="#ccccff" width="1" outline="#666666" cy:nodeTransparency="1.0" cy:nodeLabelFont="Default-0-12" cy:nodeLabel="TGFB2" cy:borderLineType="solid"/>
  </node>
  <node label="397520" id="-554">
    <att type="integer" name="HA.A10" value="74"/>
    <att type="integer" name="HA.A6" value="144"/>
    <att type="integer" name="HA.A7" value="353"/>
    <att type="integer" name="HA.A8" value="113"/>
    <att type="integer" name="HA.A9" value="106"/>
    <att type="integer" name="LA.A1" value="154"/>
    <att type="integer" name="LA.A2" value="199"/>
    <att type="integer" name="LA.A3" value="375"/>
    <att type="integer" name="LA.A4" value="277"/>
    <att type="integer" name="LA.A5" value="198"/>
    <att type="string" name="canonicalName" value="397520"/>
    <att type="string" name="geneName" value="ANPEP"/>
    <att type="string" name="id" value="397520"/>
    <att type="string" name="vizmap:11-5-2013-androCorSig_meanRCPruned_csv NODE_LABEL" value="ANPEP"/>
    <att type="string" name="vizmap:11-5-2013-androCorSig_meanRCPruned_csv NODE_SIZE" value="40.0"/>
    <graphics type="ELLIPSE" h="40.0" w="40.0" x="2250.148681640625" y="1351.2432861328125" fill="#ccccff" width="1" outline="#666666" cy:nodeTransparency="1.0" cy:nodeLabelFont="Default-0-12" cy:nodeLabel="ANPEP" cy:borderLineType="solid"/>
  </node>
  <node label="100154993" id="-553">
    <att type="integer" name="HA.A10" value="456"/>
    <att type="integer" name="HA.A6" value="598"/>
    <att type="integer" name="HA.A7" value="775"/>
    <att type="integer" name="HA.A8" value="325"/>
    <att type="integer" name="HA.A9" value="338"/>
    <att type="integer" name="LA.A1" value="261"/>
    <att type="integer" name="LA.A2" value="141"/>
    <att type="integer" name="LA.A3" value="822"/>
    <att type="integer" name="LA.A4" value="679"/>
    <att type="integer" name="LA.A5" value="392"/>
    <att type="string" name="canonicalName" value="100154993"/>
    <att type="string" name="geneName" value="ACACB"/>
    <att type="string" name="id" value="100154993"/>
    <att type="string" name="vizmap:11-5-2013-androCorSig_meanRCPruned_csv NODE_LABEL" value="ACACB"/>
    <att type="string" name="vizmap:11-5-2013-androCorSig_meanRCPruned_csv NODE_SIZE" value="40.0"/>
    <graphics type="ELLIPSE" h="40.0" w="40.0" x="3055.298828125" y="3945.7890625" fill="#ccccff" width="1" outline="#666666" cy:nodeTransparency="1.0" cy:nodeLabelFont="Default-0-12" cy:nodeLabel="ACACB" cy:borderLineType="solid"/>
  </node>
  <node label="100037293" id="-552">
    <att type="integer" name="HA.A10" value="1522"/>
    <att type="integer" name="HA.A6" value="3365"/>
    <att type="integer" name="HA.A7" value="5663"/>
    <att type="integer" name="HA.A8" value="2340"/>
    <att type="integer" name="HA.A9" value="1827"/>
    <att type="integer" name="LA.A1" value="687"/>
    <att type="integer" name="LA.A2" value="763"/>
    <att type="integer" name="LA.A3" value="5876"/>
    <att type="integer" name="LA.A4" value="5204"/>
    <att type="integer" name="LA.A5" value="6245"/>
    <att type="string" name="canonicalName" value="100037293"/>
    <att type="string" name="geneName" value="SLA-1"/>
    <att type="string" name="id" value="100037293"/>
    <att type="string" name="vizmap:11-5-2013-androCorSig_meanRCPruned_csv NODE_LABEL" value="SLA-1"/>
    <att type="string" name="vizmap:11-5-2013-androCorSig_meanRCPruned_csv NODE_SIZE" value="40.0"/>
    <graphics type="ELLIPSE" h="40.0" w="40.0" x="2192.711181640625" y="3531.5048828125" fill="#ccccff" width="1" outline="#666666" cy:nodeTransparency="1.0" cy:nodeLabelFont="Default-0-12" cy:nodeLabel="SLA-1" cy:borderLineType="solid"/>
  </node>
  <node label="100152910" id="-551">
    <att type="integer" name="HA.A10" value="1046"/>
    <att type="integer" name="HA.A6" value="522"/>
    <att type="integer" name="HA.A7" value="1777"/>
    <att type="integer" name="HA.A8" value="354"/>
    <att type="integer" name="HA.A9" value="382"/>
    <att type="integer" name="LA.A1" value="3"/>
    <att type="integer" name="LA.A2" value="164"/>
    <att type="integer" name="LA.A3" value="812"/>
    <att type="integer" name="LA.A4" value="590"/>
    <att type="integer" name="LA.A5" value="1157"/>
    <att type="string" name="canonicalName" value="100152910"/>
    <att type="string" name="geneName" value="CYP1A2"/>
    <att type="string" name="id" value="100152910"/>
    <att type="string" name="vizmap:11-5-2013-androCorSig_meanRCPruned_csv NODE_LABEL" value="CYP1A2"/>
    <att type="string" name="vizmap:11-5-2013-androCorSig_meanRCPruned_csv NODE_SIZE" value="40.0"/>
    <graphics type="ELLIPSE" h="40.0" w="40.0" x="1981.674560546875" y="2509.5439453125" fill="#ccccff" width="1" outline="#666666" cy:nodeTransparency="1.0" cy:nodeLabelFont="Default-0-12" cy:nodeLabel="CYP1A2" cy:borderLineType="solid"/>
  </node>
  <node label="100520687" id="-550">
    <att type="integer" name="HA.A10" value="127"/>
    <att type="integer" name="HA.A6" value="358"/>
    <att type="integer" name="HA.A7" value="343"/>
    <att type="integer" name="HA.A8" value="139"/>
    <att type="integer" name="HA.A9" value="83"/>
    <att type="integer" name="LA.A1" value="92"/>
    <att type="integer" name="LA.A2" value="91"/>
    <att type="integer" name="LA.A3" value="258"/>
    <att type="integer" name="LA.A4" value="234"/>
    <att type="integer" name="LA.A5" value="176"/>
    <att type="string" name="canonicalName" value="100520687"/>
    <att type="string" name="geneName" value="LOC100520687"/>
    <att type="string" name="id" value="100520687"/>
    <att type="string" name="vizmap:11-5-2013-androCorSig_meanRCPruned_csv NODE_LABEL" value="LOC100520687"/>
    <att type="string" name="vizmap:11-5-2013-androCorSig_meanRCPruned_csv NODE_SIZE" value="40.0"/>
    <graphics type="ELLIPSE" h="40.0" w="40.0" x="1963.2213134765625" y="2735.86865234375" fill="#ccccff" width="1" outline="#666666" cy:nodeTransparency="1.0" cy:nodeLabelFont="Default-0-12" cy:nodeLabel="LOC100520687" cy:borderLineType="solid"/>
  </node>
  <node label="100514108" id="-549">
    <att type="integer" name="HA.A10" value="15"/>
    <att type="integer" name="HA.A6" value="48"/>
    <att type="integer" name="HA.A7" value="83"/>
    <att type="integer" name="HA.A8" value="34"/>
    <att type="integer" name="HA.A9" value="19"/>
    <att type="integer" name="LA.A1" value="12"/>
    <att type="integer" name="LA.A2" value="19"/>
    <att type="integer" name="LA.A3" value="66"/>
    <att type="integer" name="LA.A4" value="54"/>
    <att type="integer" name="LA.A5" value="42"/>
    <att type="string" name="canonicalName" value="100514108"/>
    <att type="string" name="geneName" value="LOC100514108"/>
    <att type="string" name="id" value="100514108"/>
    <att type="string" name="vizmap:11-5-2013-androCorSig_meanRCPruned_csv NODE_LABEL" value="LOC100514108"/>
    <att type="string" name="vizmap:11-5-2013-androCorSig_meanRCPruned_csv NODE_SIZE" value="40.0"/>
    <graphics type="ELLIPSE" h="40.0" w="40.0" x="1992.6512451171875" y="2335.56982421875" fill="#ccccff" width="1" outline="#666666" cy:nodeTransparency="1.0" cy:nodeLabelFont="Default-0-12" cy:nodeLabel="LOC100514108" cy:borderLineType="solid"/>
  </node>
  <node label="396723" id="-548">
    <att type="integer" name="HA.A10" value="127"/>
    <att type="integer" name="HA.A6" value="309"/>
    <att type="integer" name="HA.A7" value="291"/>
    <att type="integer" name="HA.A8" value="119"/>
    <att type="integer" name="HA.A9" value="101"/>
    <att type="integer" name="LA.A1" value="127"/>
    <att type="integer" name="LA.A2" value="119"/>
    <att type="integer" name="LA.A3" value="917"/>
    <att type="integer" name="LA.A4" value="249"/>
    <att type="integer" name="LA.A5" value="151"/>
    <att type="string" name="canonicalName" value="396723"/>
    <att type="string" name="geneName" value="DDX58"/>
    <att type="string" name="id" value="396723"/>
    <att type="string" name="vizmap:11-5-2013-androCorSig_meanRCPruned_csv NODE_LABEL" value="DDX58"/>
    <att type="string" name="vizmap:11-5-2013-androCorSig_meanRCPruned_csv NODE_SIZE" value="40.0"/>
    <graphics type="ELLIPSE" h="40.0" w="40.0" x="1507.0072021484375" y="1959.8494873046875" fill="#ccccff" width="1" outline="#666666" cy:nodeTransparency="1.0" cy:nodeLabelFont="Default-0-12" cy:nodeLabel="DDX58" cy:borderLineType="solid"/>
  </node>
  <node label="100037290" id="-547">
    <att type="integer" name="HA.A10" value="41"/>
    <att type="integer" name="HA.A6" value="48"/>
    <att type="integer" name="HA.A7" value="131"/>
    <att type="integer" name="HA.A8" value="78"/>
    <att type="integer" name="HA.A9" value="175"/>
    <att type="integer" name="LA.A1" value="122"/>
    <att type="integer" name="LA.A2" value="81"/>
    <att type="integer" name="LA.A3" value="451"/>
    <att type="integer" name="LA.A4" value="116"/>
    <att type="integer" name="LA.A5" value="91"/>
    <att type="string" name="canonicalName" value="100037290"/>
    <att type="string" name="geneName" value="MAVS"/>
    <att type="string" name="id" value="100037290"/>
    <att type="string" name="vizmap:11-5-2013-androCorSig_meanRCPruned_csv NODE_LABEL" value="MAVS"/>
    <att type="string" name="vizmap:11-5-2013-androCorSig_meanRCPruned_csv NODE_SIZE" value="40.0"/>
    <graphics type="ELLIPSE" h="40.0" w="40.0" x="1493.4019775390625" y="1850.01904296875" fill="#ccccff" width="1" outline="#666666" cy:nodeTransparency="1.0" cy:nodeLabelFont="Default-0-12" cy:nodeLabel="MAVS" cy:borderLineType="solid"/>
  </node>
  <node label="100153809" id="-546">
    <att type="integer" name="HA.A10" value="763"/>
    <att type="integer" name="HA.A6" value="1360"/>
    <att type="integer" name="HA.A7" value="2219"/>
    <att type="integer" name="HA.A8" value="1026"/>
    <att type="integer" name="HA.A9" value="739"/>
    <att type="integer" name="LA.A1" value="651"/>
    <att type="integer" name="LA.A2" value="821"/>
    <att type="integer" name="LA.A3" value="2449"/>
    <att type="integer" name="LA.A4" value="1506"/>
    <att type="integer" name="LA.A5" value="1097"/>
    <att type="string" name="canonicalName" value="100153809"/>
    <att type="string" name="geneName" value="LOC100153809"/>
    <att type="string" name="id" value="100153809"/>
    <att type="string" name="vizmap:11-5-2013-androCorSig_meanRCPruned_csv NODE_LABEL" value="LOC100153809"/>
    <att type="string" name="vizmap:11-5-2013-androCorSig_meanRCPruned_csv NODE_SIZE" value="40.0"/>
    <graphics type="ELLIPSE" h="40.0" w="40.0" x="2660.18798828125" y="2476.75341796875" fill="#ccccff" width="1" outline="#666666" cy:nodeTransparency="1.0" cy:nodeLabelFont="Default-0-12" cy:nodeLabel="LOC100153809" cy:borderLineType="solid"/>
  </node>
  <node label="448846" id="-545">
    <att type="integer" name="HA.A10" value="124"/>
    <att type="integer" name="HA.A6" value="399"/>
    <att type="integer" name="HA.A7" value="390"/>
    <att type="integer" name="HA.A8" value="140"/>
    <att type="integer" name="HA.A9" value="92"/>
    <att type="integer" name="LA.A1" value="108"/>
    <att type="integer" name="LA.A2" value="129"/>
    <att type="integer" name="LA.A3" value="328"/>
    <att type="integer" name="LA.A4" value="259"/>
    <att type="integer" name="LA.A5" value="192"/>
    <att type="string" name="canonicalName" value="448846"/>
    <att type="string" name="geneName" value="EHHADH"/>
    <att type="string" name="id" value="448846"/>
    <att type="string" name="vizmap:11-5-2013-androCorSig_meanRCPruned_csv NODE_LABEL" value="EHHADH"/>
    <att type="string" name="vizmap:11-5-2013-androCorSig_meanRCPruned_csv NODE_SIZE" value="40.0"/>
    <graphics type="ELLIPSE" h="40.0" w="40.0" x="2592.4765625" y="2319.1083984375" fill="#ccccff" width="1" outline="#666666" cy:nodeTransparency="1.0" cy:nodeLabelFont="Default-0-12" cy:nodeLabel="EHHADH" cy:borderLineType="solid"/>
  </node>
  <node label="100524166" id="-544">
    <att type="integer" name="HA.A10" value="157"/>
    <att type="integer" name="HA.A6" value="286"/>
    <att type="integer" name="HA.A7" value="542"/>
    <att type="integer" name="HA.A8" value="184"/>
    <att type="integer" name="HA.A9" value="184"/>
    <att type="integer" name="LA.A1" value="196"/>
    <att type="integer" name="LA.A2" value="205"/>
    <att type="integer" name="LA.A3" value="491"/>
    <att type="integer" name="LA.A4" value="589"/>
    <att type="integer" name="LA.A5" value="386"/>
    <att type="string" name="canonicalName" value="100524166"/>
    <att type="string" name="geneName" value="LOC100524166"/>
    <att type="string" name="id" value="100524166"/>
    <att type="string" name="vizmap:11-5-2013-androCorSig_meanRCPruned_csv NODE_LABEL" value="LOC100524166"/>
    <att type="string" name="vizmap:11-5-2013-androCorSig_meanRCPruned_csv NODE_SIZE" value="40.0"/>
    <graphics type="ELLIPSE" h="40.0" w="40.0" x="3220.03173828125" y="2162.714111328125" fill="#ccccff" width="1" outline="#666666" cy:nodeTransparency="1.0" cy:nodeLabelFont="Default-0-12" cy:nodeLabel="LOC100524166" cy:borderLineType="solid"/>
  </node>
  <node label="397363" id="-543">
    <att type="integer" name="HA.A10" value="166"/>
    <att type="integer" name="HA.A6" value="343"/>
    <att type="integer" name="HA.A7" value="444"/>
    <att type="integer" name="HA.A8" value="174"/>
    <att type="integer" name="HA.A9" value="153"/>
    <att type="integer" name="LA.A1" value="162"/>
    <att type="integer" name="LA.A2" value="140"/>
    <att type="integer" name="LA.A3" value="439"/>
    <att type="integer" name="LA.A4" value="259"/>
    <att type="integer" name="LA.A5" value="216"/>
    <att type="string" name="canonicalName" value="397363"/>
    <att type="string" name="geneName" value="TYK2"/>
    <att type="string" name="id" value="397363"/>
    <att type="string" name="vizmap:11-5-2013-androCorSig_meanRCPruned_csv NODE_LABEL" value="TYK2"/>
    <att type="string" name="vizmap:11-5-2013-androCorSig_meanRCPruned_csv NODE_SIZE" value="40.0"/>
    <graphics type="ELLIPSE" h="40.0" w="40.0" x="3177.056884765625" y="2286.646728515625" fill="#ccccff" width="1" outline="#666666" cy:nodeTransparency="1.0" cy:nodeLabelFont="Default-0-12" cy:nodeLabel="TYK2" cy:borderLineType="solid"/>
  </node>
  <node label="100511175" id="-542">
    <att type="integer" name="HA.A10" value="51"/>
    <att type="integer" name="HA.A6" value="176"/>
    <att type="integer" name="HA.A7" value="151"/>
    <att type="integer" name="HA.A8" value="57"/>
    <att type="integer" name="HA.A9" value="47"/>
    <att type="integer" name="LA.A1" value="58"/>
    <att type="integer" name="LA.A2" value="36"/>
    <att type="integer" name="LA.A3" value="127"/>
    <att type="integer" name="LA.A4" value="87"/>
    <att type="integer" name="LA.A5" value="71"/>
    <att type="string" name="canonicalName" value="100511175"/>
    <att type="string" name="geneName" value="GABBR2"/>
    <att type="string" name="id" value="100511175"/>
    <att type="string" name="vizmap:11-5-2013-androCorSig_meanRCPruned_csv NODE_LABEL" value="GABBR2"/>
    <att type="string" name="vizmap:11-5-2013-androCorSig_meanRCPruned_csv NODE_SIZE" value="40.0"/>
    <graphics type="ELLIPSE" h="40.0" w="40.0" x="1392.981201171875" y="3136.955322265625" fill="#ccccff" width="1" outline="#666666" cy:nodeTransparency="1.0" cy:nodeLabelFont="Default-0-12" cy:nodeLabel="GABBR2" cy:borderLineType="solid"/>
  </node>
  <node label="100514711" id="-541">
    <att type="integer" name="HA.A10" value="181"/>
    <att type="integer" name="HA.A6" value="378"/>
    <att type="integer" name="HA.A7" value="414"/>
    <att type="integer" name="HA.A8" value="148"/>
    <att type="integer" name="HA.A9" value="127"/>
    <att type="integer" name="LA.A1" value="160"/>
    <att type="integer" name="LA.A2" value="90"/>
    <att type="integer" name="LA.A3" value="396"/>
    <att type="integer" name="LA.A4" value="331"/>
    <att type="integer" name="LA.A5" value="273"/>
    <att type="string" name="canonicalName" value="100514711"/>
    <att type="string" name="geneName" value="LOC100514711"/>
    <att type="string" name="id" value="100514711"/>
    <att type="string" name="vizmap:11-5-2013-androCorSig_meanRCPruned_csv NODE_LABEL" value="LOC100514711"/>
    <att type="string" name="vizmap:11-5-2013-androCorSig_meanRCPruned_csv NODE_SIZE" value="40.0"/>
    <graphics type="ELLIPSE" h="40.0" w="40.0" x="1942.0540771484375" y="2629.369384765625" fill="#ccccff" width="1" outline="#666666" cy:nodeTransparency="1.0" cy:nodeLabelFont="Default-0-12" cy:nodeLabel="LOC100514711" cy:borderLineType="solid"/>
  </node>
  <node label="733578" id="-540">
    <att type="integer" name="HA.A10" value="61"/>
    <att type="integer" name="HA.A6" value="89"/>
    <att type="integer" name="HA.A7" value="122"/>
    <att type="integer" name="HA.A8" value="80"/>
    <att type="integer" name="HA.A9" value="54"/>
    <att type="integer" name="LA.A1" value="44"/>
    <att type="integer" name="LA.A2" value="51"/>
    <att type="integer" name="LA.A3" value="95"/>
    <att type="integer" name="LA.A4" value="88"/>
    <att type="integer" name="LA.A5" value="227"/>
    <att type="string" name="canonicalName" value="733578"/>
    <att type="string" name="geneName" value="CLDN4"/>
    <att type="string" name="id" value="733578"/>
    <att type="string" name="vizmap:11-5-2013-androCorSig_meanRCPruned_csv NODE_LABEL" value="CLDN4"/>
    <att type="string" name="vizmap:11-5-2013-androCorSig_meanRCPruned_csv NODE_SIZE" value="40.0"/>
    <graphics type="ELLIPSE" h="40.0" w="40.0" x="487.09051513671875" y="4138.89208984375" fill="#ccccff" width="1" outline="#666666" cy:nodeTransparency="1.0" cy:nodeLabelFont="Default-0-12" cy:nodeLabel="CLDN4" cy:borderLineType="solid"/>
  </node>
  <node label="100627935" id="-539">
    <att type="integer" name="HA.A10" value="177"/>
    <att type="integer" name="HA.A6" value="552"/>
    <att type="integer" name="HA.A7" value="279"/>
    <att type="integer" name="HA.A8" value="95"/>
    <att type="integer" name="HA.A9" value="125"/>
    <att type="integer" name="LA.A1" value="116"/>
    <att type="integer" name="LA.A2" value="47"/>
    <att type="integer" name="LA.A3" value="479"/>
    <att type="integer" name="LA.A4" value="300"/>
    <att type="integer" name="LA.A5" value="167"/>
    <att type="string" name="canonicalName" value="100627935"/>
    <att type="string" name="geneName" value="LOC100627935"/>
    <att type="string" name="id" value="100627935"/>
    <att type="string" name="vizmap:11-5-2013-androCorSig_meanRCPruned_csv NODE_LABEL" value="LOC100627935"/>
    <att type="string" name="vizmap:11-5-2013-androCorSig_meanRCPruned_csv NODE_SIZE" value="40.0"/>
    <graphics type="ELLIPSE" h="40.0" w="40.0" x="1411.942626953125" y="3504.6484375" fill="#ccccff" width="1" outline="#666666" cy:nodeTransparency="1.0" cy:nodeLabelFont="Default-0-12" cy:nodeLabel="LOC100627935" cy:borderLineType="solid"/>
  </node>
  <node label="595105" id="-538">
    <att type="integer" name="HA.A10" value="21"/>
    <att type="integer" name="HA.A6" value="55"/>
    <att type="integer" name="HA.A7" value="64"/>
    <att type="integer" name="HA.A8" value="30"/>
    <att type="integer" name="HA.A9" value="14"/>
    <att type="integer" name="LA.A1" value="42"/>
    <att type="integer" name="LA.A2" value="58"/>
    <att type="integer" name="LA.A3" value="76"/>
    <att type="integer" name="LA.A4" value="67"/>
    <att type="integer" name="LA.A5" value="32"/>
    <att type="string" name="canonicalName" value="595105"/>
    <att type="string" name="geneName" value="CASP8"/>
    <att type="string" name="id" value="595105"/>
    <att type="string" name="vizmap:11-5-2013-androCorSig_meanRCPruned_csv NODE_LABEL" value="CASP8"/>
    <att type="string" name="vizmap:11-5-2013-androCorSig_meanRCPruned_csv NODE_SIZE" value="40.0"/>
    <graphics type="ELLIPSE" h="40.0" w="40.0" x="1384.822021484375" y="1441.30615234375" fill="#ccccff" width="1" outline="#666666" cy:nodeTransparency="1.0" cy:nodeLabelFont="Default-0-12" cy:nodeLabel="CASP8" cy:borderLineType="solid"/>
  </node>
  <node label="100518835" id="-537">
    <att type="integer" name="HA.A10" value="27"/>
    <att type="integer" name="HA.A6" value="122"/>
    <att type="integer" name="HA.A7" value="60"/>
    <att type="integer" name="HA.A8" value="29"/>
    <att type="integer" name="HA.A9" value="25"/>
    <att type="integer" name="LA.A1" value="43"/>
    <att type="integer" name="LA.A2" value="62"/>
    <att type="integer" name="LA.A3" value="95"/>
    <att type="integer" name="LA.A4" value="96"/>
    <att type="integer" name="LA.A5" value="34"/>
    <att type="string" name="canonicalName" value="100518835"/>
    <att type="string" name="geneName" value="LOC100518835"/>
    <att type="string" name="id" value="100518835"/>
    <att type="string" name="vizmap:11-5-2013-androCorSig_meanRCPruned_csv NODE_LABEL" value="LOC100518835"/>
    <att type="string" name="vizmap:11-5-2013-androCorSig_meanRCPruned_csv NODE_SIZE" value="40.0"/>
    <graphics type="ELLIPSE" h="40.0" w="40.0" x="1438.488525390625" y="1561.550537109375" fill="#ccccff" width="1" outline="#666666" cy:nodeTransparency="1.0" cy:nodeLabelFont="Default-0-12" cy:nodeLabel="LOC100518835" cy:borderLineType="solid"/>
  </node>
  <node label="100526240" id="-536">
    <att type="integer" name="HA.A10" value="64"/>
    <att type="integer" name="HA.A6" value="80"/>
    <att type="integer" name="HA.A7" value="170"/>
    <att type="integer" name="HA.A8" value="54"/>
    <att type="integer" name="HA.A9" value="21"/>
    <att type="integer" name="LA.A1" value="52"/>
    <att type="integer" name="LA.A2" value="63"/>
    <att type="integer" name="LA.A3" value="79"/>
    <att type="integer" name="LA.A4" value="88"/>
    <att type="integer" name="LA.A5" value="168"/>
    <att type="string" name="canonicalName" value="100526240"/>
    <att type="string" name="geneName" value="LOC100526240"/>
    <att type="string" name="id" value="100526240"/>
    <att type="string" name="vizmap:11-5-2013-androCorSig_meanRCPruned_csv NODE_LABEL" value="LOC100526240"/>
    <att type="string" name="vizmap:11-5-2013-androCorSig_meanRCPruned_csv NODE_SIZE" value="40.0"/>
    <graphics type="ELLIPSE" h="40.0" w="40.0" x="1246.78369140625" y="3991.816650390625" fill="#ccccff" width="1" outline="#666666" cy:nodeTransparency="1.0" cy:nodeLabelFont="Default-0-12" cy:nodeLabel="LOC100526240" cy:borderLineType="solid"/>
  </node>
  <node label="100037941" id="-535">
    <att type="integer" name="HA.A10" value="292"/>
    <att type="integer" name="HA.A6" value="501"/>
    <att type="integer" name="HA.A7" value="674"/>
    <att type="integer" name="HA.A8" value="258"/>
    <att type="integer" name="HA.A9" value="328"/>
    <att type="integer" name="LA.A1" value="234"/>
    <att type="integer" name="LA.A2" value="189"/>
    <att type="integer" name="LA.A3" value="727"/>
    <att type="integer" name="LA.A4" value="516"/>
    <att type="integer" name="LA.A5" value="271"/>
    <att type="string" name="canonicalName" value="100037941"/>
    <att type="string" name="geneName" value="PDE4B"/>
    <att type="string" name="id" value="100037941"/>
    <att type="string" name="vizmap:11-5-2013-androCorSig_meanRCPruned_csv NODE_LABEL" value="PDE4B"/>
    <att type="string" name="vizmap:11-5-2013-androCorSig_meanRCPruned_csv NODE_SIZE" value="40.0"/>
    <graphics type="ELLIPSE" h="40.0" w="40.0" x="1161.028076171875" y="4025.671630859375" fill="#ccccff" width="1" outline="#666666" cy:nodeTransparency="1.0" cy:nodeLabelFont="Default-0-12" cy:nodeLabel="PDE4B" cy:borderLineType="solid"/>
  </node>
  <node label="396850" id="-534">
    <att type="integer" name="HA.A10" value="942"/>
    <att type="integer" name="HA.A6" value="3628"/>
    <att type="integer" name="HA.A7" value="5382"/>
    <att type="integer" name="HA.A8" value="4481"/>
    <att type="integer" name="HA.A9" value="797"/>
    <att type="integer" name="LA.A1" value="7887"/>
    <att type="integer" name="LA.A2" value="9085"/>
    <att type="integer" name="LA.A3" value="5761"/>
    <att type="integer" name="LA.A4" value="4953"/>
    <att type="integer" name="LA.A5" value="2021"/>
    <att type="string" name="canonicalName" value="396850"/>
    <att type="string" name="geneName" value="GSTA2"/>
    <att type="string" name="id" value="396850"/>
    <att type="string" name="vizmap:11-5-2013-androCorSig_meanRCPruned_csv NODE_LABEL" value="GSTA2"/>
    <att type="string" name="vizmap:11-5-2013-androCorSig_meanRCPruned_csv NODE_SIZE" value="40.0"/>
    <graphics type="ELLIPSE" h="40.0" w="40.0" x="2332.958740234375" y="1678.8133544921875" fill="#ccccff" width="1" outline="#666666" cy:nodeTransparency="1.0" cy:nodeLabelFont="Default-0-12" cy:nodeLabel="GSTA2" cy:borderLineType="solid"/>
  </node>
  <node label="100525976" id="-533">
    <att type="integer" name="HA.A10" value="30"/>
    <att type="integer" name="HA.A6" value="72"/>
    <att type="integer" name="HA.A7" value="73"/>
    <att type="integer" name="HA.A8" value="21"/>
    <att type="integer" name="HA.A9" value="16"/>
    <att type="integer" name="LA.A1" value="21"/>
    <att type="integer" name="LA.A2" value="26"/>
    <att type="integer" name="LA.A3" value="43"/>
    <att type="integer" name="LA.A4" value="30"/>
    <att type="integer" name="LA.A5" value="37"/>
    <att type="string" name="canonicalName" value="100525976"/>
    <att type="string" name="geneName" value="LOC100525976"/>
    <att type="string" name="id" value="100525976"/>
    <att type="string" name="vizmap:11-5-2013-androCorSig_meanRCPruned_csv NODE_LABEL" value="LOC100525976"/>
    <att type="string" name="vizmap:11-5-2013-androCorSig_meanRCPruned_csv NODE_SIZE" value="40.0"/>
    <graphics type="ELLIPSE" h="40.0" w="40.0" x="2700.830322265625" y="6171.06494140625" fill="#ccccff" width="1" outline="#666666" cy:nodeTransparency="1.0" cy:nodeLabelFont="Default-0-12" cy:nodeLabel="LOC100525976" cy:borderLineType="solid"/>
  </node>
  <node label="100522709" id="-532">
    <att type="integer" name="HA.A10" value="48"/>
    <att type="integer" name="HA.A6" value="164"/>
    <att type="integer" name="HA.A7" value="64"/>
    <att type="integer" name="HA.A8" value="43"/>
    <att type="integer" name="HA.A9" value="31"/>
    <att type="integer" name="LA.A1" value="47"/>
    <att type="integer" name="LA.A2" value="28"/>
    <att type="integer" name="LA.A3" value="104"/>
    <att type="integer" name="LA.A4" value="97"/>
    <att type="integer" name="LA.A5" value="44"/>
    <att type="string" name="canonicalName" value="100522709"/>
    <att type="string" name="geneName" value="LOC100522709"/>
    <att type="string" name="id" value="100522709"/>
    <att type="string" name="vizmap:11-5-2013-androCorSig_meanRCPruned_csv NODE_LABEL" value="LOC100522709"/>
    <att type="string" name="vizmap:11-5-2013-androCorSig_meanRCPruned_csv NODE_SIZE" value="40.0"/>
    <graphics type="ELLIPSE" h="40.0" w="40.0" x="2697.81982421875" y="6278.787109375" fill="#ccccff" width="1" outline="#666666" cy:nodeTransparency="1.0" cy:nodeLabelFont="Default-0-12" cy:nodeLabel="LOC100522709" cy:borderLineType="solid"/>
  </node>
  <node label="100516352" id="-531">
    <att type="integer" name="HA.A10" value="13558"/>
    <att type="integer" name="HA.A6" value="17337"/>
    <att type="integer" name="HA.A7" value="40632"/>
    <att type="integer" name="HA.A8" value="21722"/>
    <att type="integer" name="HA.A9" value="18195"/>
    <att type="integer" name="LA.A1" value="14777"/>
    <att type="integer" name="LA.A2" value="13161"/>
    <att type="integer" name="LA.A3" value="46121"/>
    <att type="integer" name="LA.A4" value="30721"/>
    <att type="integer" name="LA.A5" value="62613"/>
    <att type="string" name="canonicalName" value="100516352"/>
    <att type="string" name="geneName" value="LOC100516352"/>
    <att type="string" name="id" value="100516352"/>
    <att type="string" name="vizmap:11-5-2013-androCorSig_meanRCPruned_csv NODE_LABEL" value="LOC100516352"/>
    <att type="string" name="vizmap:11-5-2013-androCorSig_meanRCPruned_csv NODE_SIZE" value="40.0"/>
    <graphics type="ELLIPSE" h="40.0" w="40.0" x="662.5490112304688" y="4501.26904296875" fill="#ccccff" width="1" outline="#666666" cy:nodeTransparency="1.0" cy:nodeLabelFont="Default-0-12" cy:nodeLabel="LOC100516352" cy:borderLineType="solid"/>
  </node>
  <node label="100158003" id="-530">
    <att type="integer" name="HA.A10" value="217"/>
    <att type="integer" name="HA.A6" value="933"/>
    <att type="integer" name="HA.A7" value="903"/>
    <att type="integer" name="HA.A8" value="258"/>
    <att type="integer" name="HA.A9" value="326"/>
    <att type="integer" name="LA.A1" value="245"/>
    <att type="integer" name="LA.A2" value="164"/>
    <att type="integer" name="LA.A3" value="898"/>
    <att type="integer" name="LA.A4" value="652"/>
    <att type="integer" name="LA.A5" value="993"/>
    <att type="string" name="canonicalName" value="100158003"/>
    <att type="string" name="geneName" value="TUBA1A"/>
    <att type="string" name="id" value="100158003"/>
    <att type="string" name="vizmap:11-5-2013-androCorSig_meanRCPruned_csv NODE_LABEL" value="TUBA1A"/>
    <att type="string" name="vizmap:11-5-2013-androCorSig_meanRCPruned_csv NODE_SIZE" value="40.0"/>
    <graphics type="ELLIPSE" h="40.0" w="40.0" x="648.8402099609375" y="4611.3154296875" fill="#ccccff" width="1" outline="#666666" cy:nodeTransparency="1.0" cy:nodeLabelFont="Default-0-12" cy:nodeLabel="TUBA1A" cy:borderLineType="solid"/>
  </node>
  <node label="100620614" id="-529">
    <att type="integer" name="HA.A10" value="49"/>
    <att type="integer" name="HA.A6" value="66"/>
    <att type="integer" name="HA.A7" value="72"/>
    <att type="integer" name="HA.A8" value="23"/>
    <att type="integer" name="HA.A9" value="16"/>
    <att type="integer" name="LA.A1" value="50"/>
    <att type="integer" name="LA.A2" value="18"/>
    <att type="integer" name="LA.A3" value="66"/>
    <att type="integer" name="LA.A4" value="33"/>
    <att type="integer" name="LA.A5" value="98"/>
    <att type="string" name="canonicalName" value="100620614"/>
    <att type="string" name="geneName" value="LOC100620614"/>
    <att type="string" name="id" value="100620614"/>
    <att type="string" name="vizmap:11-5-2013-androCorSig_meanRCPruned_csv NODE_LABEL" value="LOC100620614"/>
    <att type="string" name="vizmap:11-5-2013-androCorSig_meanRCPruned_csv NODE_SIZE" value="40.0"/>
    <graphics type="ELLIPSE" h="40.0" w="40.0" x="1975.00830078125" y="2421.172607421875" fill="#ccccff" width="1" outline="#666666" cy:nodeTransparency="1.0" cy:nodeLabelFont="Default-0-12" cy:nodeLabel="LOC100620614" cy:borderLineType="solid"/>
  </node>
  <node label="100526246" id="-528">
    <att type="integer" name="HA.A10" value="64"/>
    <att type="integer" name="HA.A6" value="99"/>
    <att type="integer" name="HA.A7" value="261"/>
    <att type="integer" name="HA.A8" value="67"/>
    <att type="integer" name="HA.A9" value="92"/>
    <att type="integer" name="LA.A1" value="75"/>
    <att type="integer" name="LA.A2" value="43"/>
    <att type="integer" name="LA.A3" value="210"/>
    <att type="integer" name="LA.A4" value="72"/>
    <att type="integer" name="LA.A5" value="159"/>
    <att type="string" name="canonicalName" value="100526246"/>
    <att type="string" name="geneName" value="ALOX12B"/>
    <att type="string" name="id" value="100526246"/>
    <att type="string" name="vizmap:11-5-2013-androCorSig_meanRCPruned_csv NODE_LABEL" value="ALOX12B"/>
    <att type="string" name="vizmap:11-5-2013-androCorSig_meanRCPruned_csv NODE_SIZE" value="40.0"/>
    <graphics type="ELLIPSE" h="40.0" w="40.0" x="1905.6923828125" y="2514.81005859375" fill="#ccccff" width="1" outline="#666666" cy:nodeTransparency="1.0" cy:nodeLabelFont="Default-0-12" cy:nodeLabel="ALOX12B" cy:borderLineType="solid"/>
  </node>
  <node label="100524934" id="-527">
    <att type="integer" name="HA.A10" value="1313"/>
    <att type="integer" name="HA.A6" value="3185"/>
    <att type="integer" name="HA.A7" value="4105"/>
    <att type="integer" name="HA.A8" value="1517"/>
    <att type="integer" name="HA.A9" value="1533"/>
    <att type="integer" name="LA.A1" value="1759"/>
    <att type="integer" name="LA.A2" value="1693"/>
    <att type="integer" name="LA.A3" value="3896"/>
    <att type="integer" name="LA.A4" value="2827"/>
    <att type="integer" name="LA.A5" value="3094"/>
    <att type="string" name="canonicalName" value="100524934"/>
    <att type="string" name="geneName" value="LOC100524934"/>
    <att type="string" name="id" value="100524934"/>
    <att type="string" name="vizmap:11-5-2013-androCorSig_meanRCPruned_csv NODE_LABEL" value="LOC100524934"/>
    <att type="string" name="vizmap:11-5-2013-androCorSig_meanRCPruned_csv NODE_SIZE" value="40.0"/>
    <graphics type="ELLIPSE" h="40.0" w="40.0" x="1070.033447265625" y="3188.669677734375" fill="#ccccff" width="1" outline="#666666" cy:nodeTransparency="1.0" cy:nodeLabelFont="Default-0-12" cy:nodeLabel="LOC100524934" cy:borderLineType="solid"/>
  </node>
  <node label="100152491" id="-526">
    <att type="integer" name="HA.A10" value="6550"/>
    <att type="integer" name="HA.A6" value="10181"/>
    <att type="integer" name="HA.A7" value="14227"/>
    <att type="integer" name="HA.A8" value="6464"/>
    <att type="integer" name="HA.A9" value="6546"/>
    <att type="integer" name="LA.A1" value="5319"/>
    <att type="integer" name="LA.A2" value="2921"/>
    <att type="integer" name="LA.A3" value="13259"/>
    <att type="integer" name="LA.A4" value="10320"/>
    <att type="integer" name="LA.A5" value="9355"/>
    <att type="string" name="canonicalName" value="100152491"/>
    <att type="string" name="geneName" value="LOC100152491"/>
    <att type="string" name="id" value="100152491"/>
    <att type="string" name="vizmap:11-5-2013-androCorSig_meanRCPruned_csv NODE_LABEL" value="LOC100152491"/>
    <att type="string" name="vizmap:11-5-2013-androCorSig_meanRCPruned_csv NODE_SIZE" value="40.0"/>
    <graphics type="ELLIPSE" h="40.0" w="40.0" x="1894.5555419921875" y="2814.850341796875" fill="#ccccff" width="1" outline="#666666" cy:nodeTransparency="1.0" cy:nodeLabelFont="Default-0-12" cy:nodeLabel="LOC100152491" cy:borderLineType="solid"/>
  </node>
  <node label="100519306" id="-525">
    <att type="integer" name="HA.A10" value="702"/>
    <att type="integer" name="HA.A6" value="2562"/>
    <att type="integer" name="HA.A7" value="1849"/>
    <att type="integer" name="HA.A8" value="760"/>
    <att type="integer" name="HA.A9" value="696"/>
    <att type="integer" name="LA.A1" value="525"/>
    <att type="integer" name="LA.A2" value="227"/>
    <att type="integer" name="LA.A3" value="2171"/>
    <att type="integer" name="LA.A4" value="1189"/>
    <att type="integer" name="LA.A5" value="864"/>
    <att type="string" name="canonicalName" value="100519306"/>
    <att type="string" name="geneName" value="PLB1"/>
    <att type="string" name="id" value="100519306"/>
    <att type="string" name="vizmap:11-5-2013-androCorSig_meanRCPruned_csv NODE_LABEL" value="PLB1"/>
    <att type="string" name="vizmap:11-5-2013-androCorSig_meanRCPruned_csv NODE_SIZE" value="40.0"/>
    <graphics type="ELLIPSE" h="40.0" w="40.0" x="2066.194580078125" y="2808.06689453125" fill="#ccccff" width="1" outline="#666666" cy:nodeTransparency="1.0" cy:nodeLabelFont="Default-0-12" cy:nodeLabel="PLB1" cy:borderLineType="solid"/>
  </node>
  <node label="397632" id="-524">
    <att type="integer" name="HA.A10" value="3838"/>
    <att type="integer" name="HA.A6" value="5589"/>
    <att type="integer" name="HA.A7" value="6297"/>
    <att type="integer" name="HA.A8" value="2900"/>
    <att type="integer" name="HA.A9" value="3106"/>
    <att type="integer" name="LA.A1" value="2870"/>
    <att type="integer" name="LA.A2" value="983"/>
    <att type="integer" name="LA.A3" value="7227"/>
    <att type="integer" name="LA.A4" value="4924"/>
    <att type="integer" name="LA.A5" value="2854"/>
    <att type="string" name="canonicalName" value="397632"/>
    <att type="string" name="geneName" value="PLCZ"/>
    <att type="string" name="id" value="397632"/>
    <att type="string" name="vizmap:11-5-2013-androCorSig_meanRCPruned_csv NODE_LABEL" value="PLCZ"/>
    <att type="string" name="vizmap:11-5-2013-androCorSig_meanRCPruned_csv NODE_SIZE" value="40.0"/>
    <graphics type="ELLIPSE" h="40.0" w="40.0" x="2151.1904296875" y="3034.39111328125" fill="#ccccff" width="1" outline="#666666" cy:nodeTransparency="1.0" cy:nodeLabelFont="Default-0-12" cy:nodeLabel="PLCZ" cy:borderLineType="solid"/>
  </node>
  <node label="100037288" id="-523">
    <att type="integer" name="HA.A10" value="869"/>
    <att type="integer" name="HA.A6" value="1509"/>
    <att type="integer" name="HA.A7" value="4018"/>
    <att type="integer" name="HA.A8" value="1608"/>
    <att type="integer" name="HA.A9" value="831"/>
    <att type="integer" name="LA.A1" value="599"/>
    <att type="integer" name="LA.A2" value="571"/>
    <att type="integer" name="LA.A3" value="3308"/>
    <att type="integer" name="LA.A4" value="2976"/>
    <att type="integer" name="LA.A5" value="4047"/>
    <att type="string" name="canonicalName" value="100037288"/>
    <att type="string" name="geneName" value="SLA-3"/>
    <att type="string" name="id" value="100037288"/>
    <att type="string" name="vizmap:11-5-2013-androCorSig_meanRCPruned_csv NODE_LABEL" value="SLA-3"/>
    <att type="string" name="vizmap:11-5-2013-androCorSig_meanRCPruned_csv NODE_SIZE" value="40.0"/>
    <graphics type="ELLIPSE" h="40.0" w="40.0" x="2187.659912109375" y="3450.985595703125" fill="#ccccff" width="1" outline="#666666" cy:nodeTransparency="1.0" cy:nodeLabelFont="Default-0-12" cy:nodeLabel="SLA-3" cy:borderLineType="solid"/>
  </node>
  <node label="100135031" id="-522">
    <att type="integer" name="HA.A10" value="394"/>
    <att type="integer" name="HA.A6" value="734"/>
    <att type="integer" name="HA.A7" value="1816"/>
    <att type="integer" name="HA.A8" value="676"/>
    <att type="integer" name="HA.A9" value="644"/>
    <att type="integer" name="LA.A1" value="305"/>
    <att type="integer" name="LA.A2" value="267"/>
    <att type="integer" name="LA.A3" value="1639"/>
    <att type="integer" name="LA.A4" value="1342"/>
    <att type="integer" name="LA.A5" value="1646"/>
    <att type="string" name="canonicalName" value="100135031"/>
    <att type="string" name="geneName" value="SLA-2"/>
    <att type="string" name="id" value="100135031"/>
    <att type="string" name="vizmap:11-5-2013-androCorSig_meanRCPruned_csv NODE_LABEL" value="SLA-2"/>
    <att type="string" name="vizmap:11-5-2013-androCorSig_meanRCPruned_csv NODE_SIZE" value="40.0"/>
    <graphics type="ELLIPSE" h="40.0" w="40.0" x="2212.53857421875" y="3357.311767578125" fill="#ccccff" width="1" outline="#666666" cy:nodeTransparency="1.0" cy:nodeLabelFont="Default-0-12" cy:nodeLabel="SLA-2" cy:borderLineType="solid"/>
  </node>
  <node label="733607" id="-521">
    <att type="integer" name="HA.A10" value="582"/>
    <att type="integer" name="HA.A6" value="993"/>
    <att type="integer" name="HA.A7" value="1525"/>
    <att type="integer" name="HA.A8" value="576"/>
    <att type="integer" name="HA.A9" value="444"/>
    <att type="integer" name="LA.A1" value="757"/>
    <att type="integer" name="LA.A2" value="873"/>
    <att type="integer" name="LA.A3" value="1495"/>
    <att type="integer" name="LA.A4" value="1655"/>
    <att type="integer" name="LA.A5" value="1168"/>
    <att type="string" name="canonicalName" value="733607"/>
    <att type="string" name="geneName" value="MGST3"/>
    <att type="string" name="id" value="733607"/>
    <att type="string" name="vizmap:11-5-2013-androCorSig_meanRCPruned_csv NODE_LABEL" value="MGST3"/>
    <att type="string" name="vizmap:11-5-2013-androCorSig_meanRCPruned_csv NODE_SIZE" value="40.0"/>
    <graphics type="ELLIPSE" h="40.0" w="40.0" x="2547.865478515625" y="1618.7193603515625" fill="#ccccff" width="1" outline="#666666" cy:nodeTransparency="1.0" cy:nodeLabelFont="Default-0-12" cy:nodeLabel="MGST3" cy:borderLineType="solid"/>
  </node>
  <node label="397340" id="-520">
    <att type="integer" name="HA.A10" value="87"/>
    <att type="integer" name="HA.A6" value="144"/>
    <att type="integer" name="HA.A7" value="240"/>
    <att type="integer" name="HA.A8" value="89"/>
    <att type="integer" name="HA.A9" value="65"/>
    <att type="integer" name="LA.A1" value="78"/>
    <att type="integer" name="LA.A2" value="98"/>
    <att type="integer" name="LA.A3" value="187"/>
    <att type="integer" name="LA.A4" value="157"/>
    <att type="integer" name="LA.A5" value="107"/>
    <att type="string" name="canonicalName" value="397340"/>
    <att type="string" name="geneName" value="STAT5B"/>
    <att type="string" name="id" value="397340"/>
    <att type="string" name="vizmap:11-5-2013-androCorSig_meanRCPruned_csv NODE_LABEL" value="STAT5B"/>
    <att type="string" name="vizmap:11-5-2013-androCorSig_meanRCPruned_csv NODE_SIZE" value="40.0"/>
    <graphics type="ELLIPSE" h="40.0" w="40.0" x="2570.35400390625" y="2502.93896484375" fill="#ccccff" width="1" outline="#666666" cy:nodeTransparency="1.0" cy:nodeLabelFont="Default-0-12" cy:nodeLabel="STAT5B" cy:borderLineType="solid"/>
  </node>
  <node label="100156093" id="-519">
    <att type="integer" name="HA.A10" value="378"/>
    <att type="integer" name="HA.A6" value="609"/>
    <att type="integer" name="HA.A7" value="586"/>
    <att type="integer" name="HA.A8" value="165"/>
    <att type="integer" name="HA.A9" value="148"/>
    <att type="integer" name="LA.A1" value="278"/>
    <att type="integer" name="LA.A2" value="189"/>
    <att type="integer" name="LA.A3" value="599"/>
    <att type="integer" name="LA.A4" value="495"/>
    <att type="integer" name="LA.A5" value="368"/>
    <att type="string" name="canonicalName" value="100156093"/>
    <att type="string" name="geneName" value="LOC100156093"/>
    <att type="string" name="id" value="100156093"/>
    <att type="string" name="vizmap:11-5-2013-androCorSig_meanRCPruned_csv NODE_LABEL" value="LOC100156093"/>
    <att type="string" name="vizmap:11-5-2013-androCorSig_meanRCPruned_csv NODE_SIZE" value="40.0"/>
    <graphics type="ELLIPSE" h="40.0" w="40.0" x="731.356201171875" y="5976.36767578125" fill="#ccccff" width="1" outline="#666666" cy:nodeTransparency="1.0" cy:nodeLabelFont="Default-0-12" cy:nodeLabel="LOC100156093" cy:borderLineType="solid"/>
  </node>
  <node label="100523493" id="-518">
    <att type="integer" name="HA.A10" value="138"/>
    <att type="integer" name="HA.A6" value="473"/>
    <att type="integer" name="HA.A7" value="370"/>
    <att type="integer" name="HA.A8" value="112"/>
    <att type="integer" name="HA.A9" value="90"/>
    <att type="integer" name="LA.A1" value="112"/>
    <att type="integer" name="LA.A2" value="222"/>
    <att type="integer" name="LA.A3" value="345"/>
    <att type="integer" name="LA.A4" value="370"/>
    <att type="integer" name="LA.A5" value="250"/>
    <att type="string" name="canonicalName" value="100523493"/>
    <att type="string" name="geneName" value="CKAP4"/>
    <att type="string" name="id" value="100523493"/>
    <att type="string" name="vizmap:11-5-2013-androCorSig_meanRCPruned_csv NODE_LABEL" value="CKAP4"/>
    <att type="string" name="vizmap:11-5-2013-androCorSig_meanRCPruned_csv NODE_SIZE" value="40.0"/>
    <graphics type="ELLIPSE" h="40.0" w="40.0" x="825.892578125" y="5921.31201171875" fill="#ccccff" width="1" outline="#666666" cy:nodeTransparency="1.0" cy:nodeLabelFont="Default-0-12" cy:nodeLabel="CKAP4" cy:borderLineType="solid"/>
  </node>
  <node label="595123" id="-517">
    <att type="integer" name="HA.A10" value="273"/>
    <att type="integer" name="HA.A6" value="473"/>
    <att type="integer" name="HA.A7" value="696"/>
    <att type="integer" name="HA.A8" value="241"/>
    <att type="integer" name="HA.A9" value="159"/>
    <att type="integer" name="LA.A1" value="162"/>
    <att type="integer" name="LA.A2" value="226"/>
    <att type="integer" name="LA.A3" value="430"/>
    <att type="integer" name="LA.A4" value="409"/>
    <att type="integer" name="LA.A5" value="208"/>
    <att type="string" name="canonicalName" value="595123"/>
    <att type="string" name="geneName" value="NAMPT"/>
    <att type="string" name="id" value="595123"/>
    <att type="string" name="vizmap:11-5-2013-androCorSig_meanRCPruned_csv NODE_LABEL" value="NAMPT"/>
    <att type="string" name="vizmap:11-5-2013-androCorSig_meanRCPruned_csv NODE_SIZE" value="40.0"/>
    <graphics type="ELLIPSE" h="40.0" w="40.0" x="1211.3046875" y="4194.7578125" fill="#ccccff" width="1" outline="#666666" cy:nodeTransparency="1.0" cy:nodeLabelFont="Default-0-12" cy:nodeLabel="NAMPT" cy:borderLineType="solid"/>
  </node>
  <node label="100625942" id="-516">
    <att type="integer" name="HA.A10" value="51"/>
    <att type="integer" name="HA.A6" value="71"/>
    <att type="integer" name="HA.A7" value="70"/>
    <att type="integer" name="HA.A8" value="28"/>
    <att type="integer" name="HA.A9" value="16"/>
    <att type="integer" name="LA.A1" value="20"/>
    <att type="integer" name="LA.A2" value="8"/>
    <att type="integer" name="LA.A3" value="48"/>
    <att type="integer" name="LA.A4" value="43"/>
    <att type="integer" name="LA.A5" value="52"/>
    <att type="string" name="canonicalName" value="100625942"/>
    <att type="string" name="geneName" value="LOC100625942"/>
    <att type="string" name="id" value="100625942"/>
    <att type="string" name="vizmap:11-5-2013-androCorSig_meanRCPruned_csv NODE_LABEL" value="LOC100625942"/>
    <att type="string" name="vizmap:11-5-2013-androCorSig_meanRCPruned_csv NODE_SIZE" value="40.0"/>
    <graphics type="ELLIPSE" h="40.0" w="40.0" x="1088.424560546875" y="4256.8037109375" fill="#ccccff" width="1" outline="#666666" cy:nodeTransparency="1.0" cy:nodeLabelFont="Default-0-12" cy:nodeLabel="LOC100625942" cy:borderLineType="solid"/>
  </node>
  <node label="100037271" id="-515">
    <att type="integer" name="HA.A10" value="32"/>
    <att type="integer" name="HA.A6" value="110"/>
    <att type="integer" name="HA.A7" value="81"/>
    <att type="integer" name="HA.A8" value="39"/>
    <att type="integer" name="HA.A9" value="30"/>
    <att type="integer" name="LA.A1" value="50"/>
    <att type="integer" name="LA.A2" value="79"/>
    <att type="integer" name="LA.A3" value="88"/>
    <att type="integer" name="LA.A4" value="113"/>
    <att type="integer" name="LA.A5" value="41"/>
    <att type="string" name="canonicalName" value="100037271"/>
    <att type="string" name="geneName" value="ENPP1"/>
    <att type="string" name="id" value="100037271"/>
    <att type="string" name="vizmap:11-5-2013-androCorSig_meanRCPruned_csv NODE_LABEL" value="ENPP1"/>
    <att type="string" name="vizmap:11-5-2013-androCorSig_meanRCPruned_csv NODE_SIZE" value="40.0"/>
    <graphics type="ELLIPSE" h="40.0" w="40.0" x="1244.4429931640625" y="4337.6875" fill="#ccccff" width="1" outline="#666666" cy:nodeTransparency="1.0" cy:nodeLabelFont="Default-0-12" cy:nodeLabel="ENPP1" cy:borderLineType="solid"/>
  </node>
  <node label="100518171" id="-514">
    <att type="integer" name="HA.A10" value="1067"/>
    <att type="integer" name="HA.A6" value="1239"/>
    <att type="integer" name="HA.A7" value="1908"/>
    <att type="integer" name="HA.A8" value="988"/>
    <att type="integer" name="HA.A9" value="666"/>
    <att type="integer" name="LA.A1" value="652"/>
    <att type="integer" name="LA.A2" value="361"/>
    <att type="integer" name="LA.A3" value="1607"/>
    <att type="integer" name="LA.A4" value="1157"/>
    <att type="integer" name="LA.A5" value="1440"/>
    <att type="string" name="canonicalName" value="100518171"/>
    <att type="string" name="geneName" value="LOC100518171"/>
    <att type="string" name="id" value="100518171"/>
    <att type="string" name="vizmap:11-5-2013-androCorSig_meanRCPruned_csv NODE_LABEL" value="LOC100518171"/>
    <att type="string" name="vizmap:11-5-2013-androCorSig_meanRCPruned_csv NODE_SIZE" value="40.0"/>
    <graphics type="ELLIPSE" h="40.0" w="40.0" x="1142.4998779296875" y="4276.40234375" fill="#ccccff" width="1" outline="#666666" cy:nodeTransparency="1.0" cy:nodeLabelFont="Default-0-12" cy:nodeLabel="LOC100518171" cy:borderLineType="solid"/>
  </node>
  <node label="100155118" id="-513">
    <att type="integer" name="HA.A10" value="1198"/>
    <att type="integer" name="HA.A6" value="2335"/>
    <att type="integer" name="HA.A7" value="2778"/>
    <att type="integer" name="HA.A8" value="1373"/>
    <att type="integer" name="HA.A9" value="1075"/>
    <att type="integer" name="LA.A1" value="1699"/>
    <att type="integer" name="LA.A2" value="2232"/>
    <att type="integer" name="LA.A3" value="3169"/>
    <att type="integer" name="LA.A4" value="3595"/>
    <att type="integer" name="LA.A5" value="2622"/>
    <att type="string" name="canonicalName" value="100155118"/>
    <att type="string" name="geneName" value="MYL6B"/>
    <att type="string" name="id" value="100155118"/>
    <att type="string" name="vizmap:11-5-2013-androCorSig_meanRCPruned_csv NODE_LABEL" value="MYL6B"/>
    <att type="string" name="vizmap:11-5-2013-androCorSig_meanRCPruned_csv NODE_SIZE" value="40.0"/>
    <graphics type="ELLIPSE" h="40.0" w="40.0" x="2597.81982421875" y="6171.06494140625" fill="#ccccff" width="1" outline="#666666" cy:nodeTransparency="1.0" cy:nodeLabelFont="Default-0-12" cy:nodeLabel="MYL6B" cy:borderLineType="solid"/>
  </node>
  <node label="397190" id="-512">
    <att type="integer" name="HA.A10" value="398"/>
    <att type="integer" name="HA.A6" value="1492"/>
    <att type="integer" name="HA.A7" value="1015"/>
    <att type="integer" name="HA.A8" value="347"/>
    <att type="integer" name="HA.A9" value="269"/>
    <att type="integer" name="LA.A1" value="512"/>
    <att type="integer" name="LA.A2" value="589"/>
    <att type="integer" name="LA.A3" value="864"/>
    <att type="integer" name="LA.A4" value="1046"/>
    <att type="integer" name="LA.A5" value="556"/>
    <att type="string" name="canonicalName" value="397190"/>
    <att type="string" name="geneName" value="PPP1R12A"/>
    <att type="string" name="id" value="397190"/>
    <att type="string" name="vizmap:11-5-2013-androCorSig_meanRCPruned_csv NODE_LABEL" value="PPP1R12A"/>
    <att type="string" name="vizmap:11-5-2013-androCorSig_meanRCPruned_csv NODE_SIZE" value="40.0"/>
    <graphics type="ELLIPSE" h="40.0" w="40.0" x="2594.8095703125" y="6278.787109375" fill="#ccccff" width="1" outline="#666666" cy:nodeTransparency="1.0" cy:nodeLabelFont="Default-0-12" cy:nodeLabel="PPP1R12A" cy:borderLineType="solid"/>
  </node>
  <node label="100312974" id="-511">
    <att type="integer" name="HA.A10" value="649"/>
    <att type="integer" name="HA.A6" value="1111"/>
    <att type="integer" name="HA.A7" value="1907"/>
    <att type="integer" name="HA.A8" value="936"/>
    <att type="integer" name="HA.A9" value="550"/>
    <att type="integer" name="LA.A1" value="669"/>
    <att type="integer" name="LA.A2" value="499"/>
    <att type="integer" name="LA.A3" value="1673"/>
    <att type="integer" name="LA.A4" value="1106"/>
    <att type="integer" name="LA.A5" value="1018"/>
    <att type="string" name="canonicalName" value="100312974"/>
    <att type="string" name="geneName" value="MAT2A"/>
    <att type="string" name="id" value="100312974"/>
    <att type="string" name="vizmap:11-5-2013-androCorSig_meanRCPruned_csv NODE_LABEL" value="MAT2A"/>
    <att type="string" name="vizmap:11-5-2013-androCorSig_meanRCPruned_csv NODE_SIZE" value="40.0"/>
    <graphics type="ELLIPSE" h="40.0" w="40.0" x="2494.8095703125" y="6171.06494140625" fill="#ccccff" width="1" outline="#666666" cy:nodeTransparency="1.0" cy:nodeLabelFont="Default-0-12" cy:nodeLabel="MAT2A" cy:borderLineType="solid"/>
  </node>
  <node label="100037301" id="-510">
    <att type="integer" name="HA.A10" value="101"/>
    <att type="integer" name="HA.A6" value="216"/>
    <att type="integer" name="HA.A7" value="265"/>
    <att type="integer" name="HA.A8" value="108"/>
    <att type="integer" name="HA.A9" value="80"/>
    <att type="integer" name="LA.A1" value="99"/>
    <att type="integer" name="LA.A2" value="150"/>
    <att type="integer" name="LA.A3" value="260"/>
    <att type="integer" name="LA.A4" value="264"/>
    <att type="integer" name="LA.A5" value="159"/>
    <att type="string" name="canonicalName" value="100037301"/>
    <att type="string" name="geneName" value="DNMT3A"/>
    <att type="string" name="id" value="100037301"/>
    <att type="string" name="vizmap:11-5-2013-androCorSig_meanRCPruned_csv NODE_LABEL" value="DNMT3A"/>
    <att type="string" name="vizmap:11-5-2013-androCorSig_meanRCPruned_csv NODE_SIZE" value="40.0"/>
    <graphics type="ELLIPSE" h="40.0" w="40.0" x="2492.7705078125" y="6278.81005859375" fill="#ccccff" width="1" outline="#666666" cy:nodeTransparency="1.0" cy:nodeLabelFont="Default-0-12" cy:nodeLabel="DNMT3A" cy:borderLineType="solid"/>
  </node>
  <node label="100523778" id="-509">
    <att type="integer" name="HA.A10" value="935"/>
    <att type="integer" name="HA.A6" value="1756"/>
    <att type="integer" name="HA.A7" value="2274"/>
    <att type="integer" name="HA.A8" value="1061"/>
    <att type="integer" name="HA.A9" value="791"/>
    <att type="integer" name="LA.A1" value="991"/>
    <att type="integer" name="LA.A2" value="1048"/>
    <att type="integer" name="LA.A3" value="1984"/>
    <att type="integer" name="LA.A4" value="1822"/>
    <att type="integer" name="LA.A5" value="1407"/>
    <att type="string" name="canonicalName" value="100523778"/>
    <att type="string" name="geneName" value="CTNNA1"/>
    <att type="string" name="id" value="100523778"/>
    <att type="string" name="vizmap:11-5-2013-androCorSig_meanRCPruned_csv NODE_LABEL" value="CTNNA1"/>
    <att type="string" name="vizmap:11-5-2013-androCorSig_meanRCPruned_csv NODE_SIZE" value="40.0"/>
    <graphics type="ELLIPSE" h="40.0" w="40.0" x="499.35528564453125" y="3862.93408203125" fill="#ccccff" width="1" outline="#666666" cy:nodeTransparency="1.0" cy:nodeLabelFont="Default-0-12" cy:nodeLabel="CTNNA1" cy:borderLineType="solid"/>
  </node>
  <node label="100513065" id="-508">
    <att type="integer" name="HA.A10" value="229"/>
    <att type="integer" name="HA.A6" value="564"/>
    <att type="integer" name="HA.A7" value="522"/>
    <att type="integer" name="HA.A8" value="241"/>
    <att type="integer" name="HA.A9" value="179"/>
    <att type="integer" name="LA.A1" value="359"/>
    <att type="integer" name="LA.A2" value="549"/>
    <att type="integer" name="LA.A3" value="602"/>
    <att type="integer" name="LA.A4" value="599"/>
    <att type="integer" name="LA.A5" value="371"/>
    <att type="string" name="canonicalName" value="100513065"/>
    <att type="string" name="geneName" value="TJP2"/>
    <att type="string" name="id" value="100513065"/>
    <att type="string" name="vizmap:11-5-2013-androCorSig_meanRCPruned_csv NODE_LABEL" value="TJP2"/>
    <att type="string" name="vizmap:11-5-2013-androCorSig_meanRCPruned_csv NODE_SIZE" value="40.0"/>
    <graphics type="ELLIPSE" h="40.0" w="40.0" x="380.47247314453125" y="3937.844970703125" fill="#ccccff" width="1" outline="#666666" cy:nodeTransparency="1.0" cy:nodeLabelFont="Default-0-12" cy:nodeLabel="TJP2" cy:borderLineType="solid"/>
  </node>
  <node label="100628197" id="-507">
    <att type="integer" name="HA.A10" value="730"/>
    <att type="integer" name="HA.A6" value="1101"/>
    <att type="integer" name="HA.A7" value="1930"/>
    <att type="integer" name="HA.A8" value="1126"/>
    <att type="integer" name="HA.A9" value="1715"/>
    <att type="integer" name="LA.A1" value="1078"/>
    <att type="integer" name="LA.A2" value="911"/>
    <att type="integer" name="LA.A3" value="1232"/>
    <att type="integer" name="LA.A4" value="1305"/>
    <att type="integer" name="LA.A5" value="1167"/>
    <att type="string" name="canonicalName" value="100628197"/>
    <att type="string" name="geneName" value="DHCR24"/>
    <att type="string" name="id" value="100628197"/>
    <att type="string" name="vizmap:11-5-2013-androCorSig_meanRCPruned_csv NODE_LABEL" value="DHCR24"/>
    <att type="string" name="vizmap:11-5-2013-androCorSig_meanRCPruned_csv NODE_SIZE" value="40.0"/>
    <graphics type="ELLIPSE" h="40.0" w="40.0" x="1143.588134765625" y="5653.86474609375" fill="#ccccff" width="1" outline="#666666" cy:nodeTransparency="1.0" cy:nodeLabelFont="Default-0-12" cy:nodeLabel="DHCR24" cy:borderLineType="solid"/>
  </node>
  <node label="100628166" id="-506">
    <att type="integer" name="HA.A10" value="473"/>
    <att type="integer" name="HA.A6" value="643"/>
    <att type="integer" name="HA.A7" value="1203"/>
    <att type="integer" name="HA.A8" value="503"/>
    <att type="integer" name="HA.A9" value="287"/>
    <att type="integer" name="LA.A1" value="238"/>
    <att type="integer" name="LA.A2" value="174"/>
    <att type="integer" name="LA.A3" value="840"/>
    <att type="integer" name="LA.A4" value="556"/>
    <att type="integer" name="LA.A5" value="405"/>
    <att type="string" name="canonicalName" value="100628166"/>
    <att type="string" name="geneName" value="SOAT1"/>
    <att type="string" name="id" value="100628166"/>
    <att type="string" name="vizmap:11-5-2013-androCorSig_meanRCPruned_csv NODE_LABEL" value="SOAT1"/>
    <att type="string" name="vizmap:11-5-2013-androCorSig_meanRCPruned_csv NODE_SIZE" value="40.0"/>
    <graphics type="ELLIPSE" h="40.0" w="40.0" x="1090.6551513671875" y="5747.7587890625" fill="#ccccff" width="1" outline="#666666" cy:nodeTransparency="1.0" cy:nodeLabelFont="Default-0-12" cy:nodeLabel="SOAT1" cy:borderLineType="solid"/>
  </node>
  <node label="100512551" id="-505">
    <att type="integer" name="HA.A10" value="44"/>
    <att type="integer" name="HA.A6" value="134"/>
    <att type="integer" name="HA.A7" value="156"/>
    <att type="integer" name="HA.A8" value="48"/>
    <att type="integer" name="HA.A9" value="26"/>
    <att type="integer" name="LA.A1" value="45"/>
    <att type="integer" name="LA.A2" value="19"/>
    <att type="integer" name="LA.A3" value="120"/>
    <att type="integer" name="LA.A4" value="94"/>
    <att type="integer" name="LA.A5" value="57"/>
    <att type="string" name="canonicalName" value="100512551"/>
    <att type="string" name="geneName" value="PIK3C2B"/>
    <att type="string" name="id" value="100512551"/>
    <att type="string" name="vizmap:11-5-2013-androCorSig_meanRCPruned_csv NODE_LABEL" value="PIK3C2B"/>
    <att type="string" name="vizmap:11-5-2013-androCorSig_meanRCPruned_csv NODE_SIZE" value="40.0"/>
    <graphics type="ELLIPSE" h="40.0" w="40.0" x="2031.988037109375" y="2967.248046875" fill="#ccccff" width="1" outline="#666666" cy:nodeTransparency="1.0" cy:nodeLabelFont="Default-0-12" cy:nodeLabel="PIK3C2B" cy:borderLineType="solid"/>
  </node>
  <node label="100156264" id="-504">
    <att type="integer" name="HA.A10" value="842"/>
    <att type="integer" name="HA.A6" value="1679"/>
    <att type="integer" name="HA.A7" value="1249"/>
    <att type="integer" name="HA.A8" value="509"/>
    <att type="integer" name="HA.A9" value="471"/>
    <att type="integer" name="LA.A1" value="546"/>
    <att type="integer" name="LA.A2" value="369"/>
    <att type="integer" name="LA.A3" value="1224"/>
    <att type="integer" name="LA.A4" value="984"/>
    <att type="integer" name="LA.A5" value="698"/>
    <att type="string" name="canonicalName" value="100156264"/>
    <att type="string" name="geneName" value="PTEN"/>
    <att type="string" name="id" value="100156264"/>
    <att type="string" name="vizmap:11-5-2013-androCorSig_meanRCPruned_csv NODE_LABEL" value="PTEN"/>
    <att type="string" name="vizmap:11-5-2013-androCorSig_meanRCPruned_csv NODE_SIZE" value="40.0"/>
    <graphics type="ELLIPSE" h="40.0" w="40.0" x="2479.392578125" y="3114.581787109375" fill="#ccccff" width="1" outline="#666666" cy:nodeTransparency="1.0" cy:nodeLabelFont="Default-0-12" cy:nodeLabel="PTEN" cy:borderLineType="solid"/>
  </node>
  <node label="100155691" id="-503">
    <att type="integer" name="HA.A10" value="163"/>
    <att type="integer" name="HA.A6" value="193"/>
    <att type="integer" name="HA.A7" value="306"/>
    <att type="integer" name="HA.A8" value="162"/>
    <att type="integer" name="HA.A9" value="90"/>
    <att type="integer" name="LA.A1" value="118"/>
    <att type="integer" name="LA.A2" value="206"/>
    <att type="integer" name="LA.A3" value="382"/>
    <att type="integer" name="LA.A4" value="268"/>
    <att type="integer" name="LA.A5" value="209"/>
    <att type="string" name="canonicalName" value="100155691"/>
    <att type="string" name="geneName" value="AK3L1"/>
    <att type="string" name="id" value="100155691"/>
    <att type="string" name="vizmap:11-5-2013-androCorSig_meanRCPruned_csv NODE_LABEL" value="AK3L1"/>
    <att type="string" name="vizmap:11-5-2013-androCorSig_meanRCPruned_csv NODE_SIZE" value="40.0"/>
    <graphics type="ELLIPSE" h="40.0" w="40.0" x="713.3721313476562" y="3269.770263671875" fill="#ccccff" width="1" outline="#666666" cy:nodeTransparency="1.0" cy:nodeLabelFont="Default-0-12" cy:nodeLabel="AK3L1" cy:borderLineType="solid"/>
  </node>
  <node label="100152157" id="-502">
    <att type="integer" name="HA.A10" value="19"/>
    <att type="integer" name="HA.A6" value="48"/>
    <att type="integer" name="HA.A7" value="87"/>
    <att type="integer" name="HA.A8" value="31"/>
    <att type="integer" name="HA.A9" value="14"/>
    <att type="integer" name="LA.A1" value="22"/>
    <att type="integer" name="LA.A2" value="41"/>
    <att type="integer" name="LA.A3" value="69"/>
    <att type="integer" name="LA.A4" value="55"/>
    <att type="integer" name="LA.A5" value="46"/>
    <att type="string" name="canonicalName" value="100152157"/>
    <att type="string" name="geneName" value="POLR3GL"/>
    <att type="string" name="id" value="100152157"/>
    <att type="string" name="vizmap:11-5-2013-androCorSig_meanRCPruned_csv NODE_LABEL" value="POLR3GL"/>
    <att type="string" name="vizmap:11-5-2013-androCorSig_meanRCPruned_csv NODE_SIZE" value="40.0"/>
    <graphics type="ELLIPSE" h="40.0" w="40.0" x="653.1965942382812" y="3355.686279296875" fill="#ccccff" width="1" outline="#666666" cy:nodeTransparency="1.0" cy:nodeLabelFont="Default-0-12" cy:nodeLabel="POLR3GL" cy:borderLineType="solid"/>
  </node>
  <node label="396967" id="-501">
    <att type="integer" name="HA.A10" value="873"/>
    <att type="integer" name="HA.A6" value="1889"/>
    <att type="integer" name="HA.A7" value="3467"/>
    <att type="integer" name="HA.A8" value="1253"/>
    <att type="integer" name="HA.A9" value="1105"/>
    <att type="integer" name="LA.A1" value="1352"/>
    <att type="integer" name="LA.A2" value="725"/>
    <att type="integer" name="LA.A3" value="3043"/>
    <att type="integer" name="LA.A4" value="3308"/>
    <att type="integer" name="LA.A5" value="2153"/>
    <att type="string" name="canonicalName" value="396967"/>
    <att type="string" name="geneName" value="GOT1"/>
    <att type="string" name="id" value="396967"/>
    <att type="string" name="vizmap:11-5-2013-androCorSig_meanRCPruned_csv NODE_LABEL" value="GOT1"/>
    <att type="string" name="vizmap:11-5-2013-androCorSig_meanRCPruned_csv NODE_SIZE" value="40.0"/>
    <graphics type="ELLIPSE" h="40.0" w="40.0" x="1837.6636962890625" y="1878.8966064453125" fill="#ccccff" width="1" outline="#666666" cy:nodeTransparency="1.0" cy:nodeLabelFont="Default-0-12" cy:nodeLabel="GOT1" cy:borderLineType="solid"/>
  </node>
  <node label="399538" id="-500">
    <att type="integer" name="HA.A10" value="1942"/>
    <att type="integer" name="HA.A6" value="3665"/>
    <att type="integer" name="HA.A7" value="5320"/>
    <att type="integer" name="HA.A8" value="2623"/>
    <att type="integer" name="HA.A9" value="1841"/>
    <att type="integer" name="LA.A1" value="2716"/>
    <att type="integer" name="LA.A2" value="3955"/>
    <att type="integer" name="LA.A3" value="6706"/>
    <att type="integer" name="LA.A4" value="5040"/>
    <att type="integer" name="LA.A5" value="3376"/>
    <att type="string" name="canonicalName" value="399538"/>
    <att type="string" name="geneName" value="PRDX6"/>
    <att type="string" name="id" value="399538"/>
    <att type="string" name="vizmap:11-5-2013-androCorSig_meanRCPruned_csv NODE_LABEL" value="PRDX6"/>
    <att type="string" name="vizmap:11-5-2013-androCorSig_meanRCPruned_csv NODE_SIZE" value="40.0"/>
    <graphics type="ELLIPSE" h="40.0" w="40.0" x="2051.734130859375" y="1967.0150146484375" fill="#ccccff" width="1" outline="#666666" cy:nodeTransparency="1.0" cy:nodeLabelFont="Default-0-12" cy:nodeLabel="PRDX6" cy:borderLineType="solid"/>
  </node>
  <node label="397063" id="-499">
    <att type="integer" name="HA.A10" value="39"/>
    <att type="integer" name="HA.A6" value="333"/>
    <att type="integer" name="HA.A7" value="288"/>
    <att type="integer" name="HA.A8" value="43"/>
    <att type="integer" name="HA.A9" value="25"/>
    <att type="integer" name="LA.A1" value="42"/>
    <att type="integer" name="LA.A2" value="50"/>
    <att type="integer" name="LA.A3" value="247"/>
    <att type="integer" name="LA.A4" value="207"/>
    <att type="integer" name="LA.A5" value="131"/>
    <att type="string" name="canonicalName" value="397063"/>
    <att type="string" name="geneName" value="ITGB3"/>
    <att type="string" name="id" value="397063"/>
    <att type="string" name="vizmap:11-5-2013-androCorSig_meanRCPruned_csv NODE_LABEL" value="ITGB3"/>
    <att type="string" name="vizmap:11-5-2013-androCorSig_meanRCPruned_csv NODE_SIZE" value="40.0"/>
    <graphics type="ELLIPSE" h="40.0" w="40.0" x="2391.77490234375" y="6171.06494140625" fill="#ccccff" width="1" outline="#666666" cy:nodeTransparency="1.0" cy:nodeLabelFont="Default-0-12" cy:nodeLabel="ITGB3" cy:borderLineType="solid"/>
  </node>
  <node label="404693" id="-498">
    <att type="integer" name="HA.A10" value="818"/>
    <att type="integer" name="HA.A6" value="1029"/>
    <att type="integer" name="HA.A7" value="1569"/>
    <att type="integer" name="HA.A8" value="1061"/>
    <att type="integer" name="HA.A9" value="351"/>
    <att type="integer" name="LA.A1" value="344"/>
    <att type="integer" name="LA.A2" value="602"/>
    <att type="integer" name="LA.A3" value="2692"/>
    <att type="integer" name="LA.A4" value="1924"/>
    <att type="integer" name="LA.A5" value="1788"/>
    <att type="string" name="canonicalName" value="404693"/>
    <att type="string" name="geneName" value="CAV1"/>
    <att type="string" name="id" value="404693"/>
    <att type="string" name="vizmap:11-5-2013-androCorSig_meanRCPruned_csv NODE_LABEL" value="CAV1"/>
    <att type="string" name="vizmap:11-5-2013-androCorSig_meanRCPruned_csv NODE_SIZE" value="40.0"/>
    <graphics type="ELLIPSE" h="40.0" w="40.0" x="2392.7705078125" y="6278.82470703125" fill="#ccccff" width="1" outline="#666666" cy:nodeTransparency="1.0" cy:nodeLabelFont="Default-0-12" cy:nodeLabel="CAV1" cy:borderLineType="solid"/>
  </node>
  <node label="100037921" id="-497">
    <att type="integer" name="HA.A10" value="241"/>
    <att type="integer" name="HA.A6" value="407"/>
    <att type="integer" name="HA.A7" value="733"/>
    <att type="integer" name="HA.A8" value="375"/>
    <att type="integer" name="HA.A9" value="138"/>
    <att type="integer" name="LA.A1" value="134"/>
    <att type="integer" name="LA.A2" value="295"/>
    <att type="integer" name="LA.A3" value="956"/>
    <att type="integer" name="LA.A4" value="734"/>
    <att type="integer" name="LA.A5" value="972"/>
    <att type="string" name="canonicalName" value="100037921"/>
    <att type="string" name="geneName" value="SLA-DQB1"/>
    <att type="string" name="id" value="100037921"/>
    <att type="string" name="vizmap:11-5-2013-androCorSig_meanRCPruned_csv NODE_LABEL" value="SLA-DQB1"/>
    <att type="string" name="vizmap:11-5-2013-androCorSig_meanRCPruned_csv NODE_SIZE" value="40.0"/>
    <graphics type="ELLIPSE" h="40.0" w="40.0" x="2140.18603515625" y="3506.352294921875" fill="#ccccff" width="1" outline="#666666" cy:nodeTransparency="1.0" cy:nodeLabelFont="Default-0-12" cy:nodeLabel="SLA-DQB1" cy:borderLineType="solid"/>
  </node>
  <node label="100153199" id="-496">
    <att type="integer" name="HA.A10" value="253"/>
    <att type="integer" name="HA.A6" value="813"/>
    <att type="integer" name="HA.A7" value="488"/>
    <att type="integer" name="HA.A8" value="191"/>
    <att type="integer" name="HA.A9" value="129"/>
    <att type="integer" name="LA.A1" value="183"/>
    <att type="integer" name="LA.A2" value="269"/>
    <att type="integer" name="LA.A3" value="500"/>
    <att type="integer" name="LA.A4" value="490"/>
    <att type="integer" name="LA.A5" value="309"/>
    <att type="string" name="canonicalName" value="100153199"/>
    <att type="string" name="geneName" value="RAP1A"/>
    <att type="string" name="id" value="100153199"/>
    <att type="string" name="vizmap:11-5-2013-androCorSig_meanRCPruned_csv NODE_LABEL" value="RAP1A"/>
    <att type="string" name="vizmap:11-5-2013-androCorSig_meanRCPruned_csv NODE_SIZE" value="40.0"/>
    <graphics type="ELLIPSE" h="40.0" w="40.0" x="1330.53759765625" y="2942.30859375" fill="#ccccff" width="1" outline="#666666" cy:nodeTransparency="1.0" cy:nodeLabelFont="Default-0-12" cy:nodeLabel="RAP1A" cy:borderLineType="solid"/>
  </node>
  <node label="100192445" id="-495">
    <att type="integer" name="HA.A10" value="379"/>
    <att type="integer" name="HA.A6" value="801"/>
    <att type="integer" name="HA.A7" value="1151"/>
    <att type="integer" name="HA.A8" value="460"/>
    <att type="integer" name="HA.A9" value="555"/>
    <att type="integer" name="LA.A1" value="483"/>
    <att type="integer" name="LA.A2" value="244"/>
    <att type="integer" name="LA.A3" value="1358"/>
    <att type="integer" name="LA.A4" value="1075"/>
    <att type="integer" name="LA.A5" value="759"/>
    <att type="string" name="canonicalName" value="100192445"/>
    <att type="string" name="geneName" value="PDPK1"/>
    <att type="string" name="id" value="100192445"/>
    <att type="string" name="vizmap:11-5-2013-androCorSig_meanRCPruned_csv NODE_LABEL" value="PDPK1"/>
    <att type="string" name="vizmap:11-5-2013-androCorSig_meanRCPruned_csv NODE_SIZE" value="40.0"/>
    <graphics type="ELLIPSE" h="40.0" w="40.0" x="1501.328125" y="2903.703125" fill="#ccccff" width="1" outline="#666666" cy:nodeTransparency="1.0" cy:nodeLabelFont="Default-0-12" cy:nodeLabel="PDPK1" cy:borderLineType="solid"/>
  </node>
  <node label="100512153" id="-494">
    <att type="integer" name="HA.A10" value="174"/>
    <att type="integer" name="HA.A6" value="513"/>
    <att type="integer" name="HA.A7" value="780"/>
    <att type="integer" name="HA.A8" value="314"/>
    <att type="integer" name="HA.A9" value="192"/>
    <att type="integer" name="LA.A1" value="403"/>
    <att type="integer" name="LA.A2" value="684"/>
    <att type="integer" name="LA.A3" value="793"/>
    <att type="integer" name="LA.A4" value="873"/>
    <att type="integer" name="LA.A5" value="767"/>
    <att type="string" name="canonicalName" value="100512153"/>
    <att type="string" name="geneName" value="RPS6KB2"/>
    <att type="string" name="id" value="100512153"/>
    <att type="string" name="vizmap:11-5-2013-androCorSig_meanRCPruned_csv NODE_LABEL" value="RPS6KB2"/>
    <att type="string" name="vizmap:11-5-2013-androCorSig_meanRCPruned_csv NODE_SIZE" value="40.0"/>
    <graphics type="ELLIPSE" h="40.0" w="40.0" x="1410.230224609375" y="2706.67822265625" fill="#ccccff" width="1" outline="#666666" cy:nodeTransparency="1.0" cy:nodeLabelFont="Default-0-12" cy:nodeLabel="RPS6KB2" cy:borderLineType="solid"/>
  </node>
  <node label="397583" id="-493">
    <att type="integer" name="HA.A10" value="414"/>
    <att type="integer" name="HA.A6" value="605"/>
    <att type="integer" name="HA.A7" value="871"/>
    <att type="integer" name="HA.A8" value="476"/>
    <att type="integer" name="HA.A9" value="442"/>
    <att type="integer" name="LA.A1" value="336"/>
    <att type="integer" name="LA.A2" value="105"/>
    <att type="integer" name="LA.A3" value="1194"/>
    <att type="integer" name="LA.A4" value="704"/>
    <att type="integer" name="LA.A5" value="726"/>
    <att type="string" name="canonicalName" value="397583"/>
    <att type="string" name="geneName" value="LIPE"/>
    <att type="string" name="id" value="397583"/>
    <att type="string" name="vizmap:11-5-2013-androCorSig_meanRCPruned_csv NODE_LABEL" value="LIPE"/>
    <att type="string" name="vizmap:11-5-2013-androCorSig_meanRCPruned_csv NODE_SIZE" value="40.0"/>
    <graphics type="ELLIPSE" h="40.0" w="40.0" x="1878.5252685546875" y="4196.4453125" fill="#ccccff" width="1" outline="#666666" cy:nodeTransparency="1.0" cy:nodeLabelFont="Default-0-12" cy:nodeLabel="LIPE" cy:borderLineType="solid"/>
  </node>
  <node label="397493" id="-492">
    <att type="integer" name="HA.A10" value="669"/>
    <att type="integer" name="HA.A6" value="1956"/>
    <att type="integer" name="HA.A7" value="1401"/>
    <att type="integer" name="HA.A8" value="437"/>
    <att type="integer" name="HA.A9" value="511"/>
    <att type="integer" name="LA.A1" value="482"/>
    <att type="integer" name="LA.A2" value="269"/>
    <att type="integer" name="LA.A3" value="1315"/>
    <att type="integer" name="LA.A4" value="1152"/>
    <att type="integer" name="LA.A5" value="949"/>
    <att type="string" name="canonicalName" value="397493"/>
    <att type="string" name="geneName" value="PRKAR2A"/>
    <att type="string" name="id" value="397493"/>
    <att type="string" name="vizmap:11-5-2013-androCorSig_meanRCPruned_csv NODE_LABEL" value="PRKAR2A"/>
    <att type="string" name="vizmap:11-5-2013-androCorSig_meanRCPruned_csv NODE_SIZE" value="40.0"/>
    <graphics type="ELLIPSE" h="40.0" w="40.0" x="1892.855224609375" y="4326.00048828125" fill="#ccccff" width="1" outline="#666666" cy:nodeTransparency="1.0" cy:nodeLabelFont="Default-0-12" cy:nodeLabel="PRKAR2A" cy:borderLineType="solid"/>
  </node>
  <node label="396828" id="-491">
    <att type="integer" name="HA.A10" value="127"/>
    <att type="integer" name="HA.A6" value="170"/>
    <att type="integer" name="HA.A7" value="293"/>
    <att type="integer" name="HA.A8" value="121"/>
    <att type="integer" name="HA.A9" value="127"/>
    <att type="integer" name="LA.A1" value="76"/>
    <att type="integer" name="LA.A2" value="57"/>
    <att type="integer" name="LA.A3" value="308"/>
    <att type="integer" name="LA.A4" value="158"/>
    <att type="integer" name="LA.A5" value="185"/>
    <att type="string" name="canonicalName" value="396828"/>
    <att type="string" name="geneName" value="ATP1A2"/>
    <att type="string" name="id" value="396828"/>
    <att type="string" name="vizmap:11-5-2013-androCorSig_meanRCPruned_csv NODE_LABEL" value="ATP1A2"/>
    <att type="string" name="vizmap:11-5-2013-androCorSig_meanRCPruned_csv NODE_SIZE" value="40.0"/>
    <graphics type="ELLIPSE" h="40.0" w="40.0" x="1209.536865234375" y="3167.538818359375" fill="#ccccff" width="1" outline="#666666" cy:nodeTransparency="1.0" cy:nodeLabelFont="Default-0-12" cy:nodeLabel="ATP1A2" cy:borderLineType="solid"/>
  </node>
  <node label="100525046" id="-490">
    <att type="integer" name="HA.A10" value="375"/>
    <att type="integer" name="HA.A6" value="516"/>
    <att type="integer" name="HA.A7" value="1055"/>
    <att type="integer" name="HA.A8" value="336"/>
    <att type="integer" name="HA.A9" value="198"/>
    <att type="integer" name="LA.A1" value="416"/>
    <att type="integer" name="LA.A2" value="554"/>
    <att type="integer" name="LA.A3" value="712"/>
    <att type="integer" name="LA.A4" value="734"/>
    <att type="integer" name="LA.A5" value="837"/>
    <att type="string" name="canonicalName" value="100525046"/>
    <att type="string" name="geneName" value="LOC100525046"/>
    <att type="string" name="id" value="100525046"/>
    <att type="string" name="vizmap:11-5-2013-androCorSig_meanRCPruned_csv NODE_LABEL" value="LOC100525046"/>
    <att type="string" name="vizmap:11-5-2013-androCorSig_meanRCPruned_csv NODE_SIZE" value="40.0"/>
    <graphics type="ELLIPSE" h="40.0" w="40.0" x="1156.9932861328125" y="3623.216064453125" fill="#ccccff" width="1" outline="#666666" cy:nodeTransparency="1.0" cy:nodeLabelFont="Default-0-12" cy:nodeLabel="LOC100525046" cy:borderLineType="solid"/>
  </node>
  <node label="396616" id="-489">
    <att type="integer" name="HA.A10" value="27"/>
    <att type="integer" name="HA.A6" value="513"/>
    <att type="integer" name="HA.A7" value="563"/>
    <att type="integer" name="HA.A8" value="13"/>
    <att type="integer" name="HA.A9" value="8"/>
    <att type="integer" name="LA.A1" value="32"/>
    <att type="integer" name="LA.A2" value="16"/>
    <att type="integer" name="LA.A3" value="496"/>
    <att type="integer" name="LA.A4" value="464"/>
    <att type="integer" name="LA.A5" value="46"/>
    <att type="string" name="canonicalName" value="396616"/>
    <att type="string" name="geneName" value="TRAF5"/>
    <att type="string" name="id" value="396616"/>
    <att type="string" name="vizmap:11-5-2013-androCorSig_meanRCPruned_csv NODE_LABEL" value="TRAF5"/>
    <att type="string" name="vizmap:11-5-2013-androCorSig_meanRCPruned_csv NODE_SIZE" value="40.0"/>
    <graphics type="ELLIPSE" h="40.0" w="40.0" x="1583.1409912109375" y="2719.344482421875" fill="#ccccff" width="1" outline="#666666" cy:nodeTransparency="1.0" cy:nodeLabelFont="Default-0-12" cy:nodeLabel="TRAF5" cy:borderLineType="solid"/>
  </node>
  <node label="100520472" id="-488">
    <att type="integer" name="HA.A10" value="31"/>
    <att type="integer" name="HA.A6" value="91"/>
    <att type="integer" name="HA.A7" value="102"/>
[truncated: 1,492,310 more chars]
